# Supplementary material for: Hedgehog pathway dysregulation contributes to the pathogenesis of human gastrointestinal stromal tumors via GLI-mediated activation of KIT expression
Source: Oncotarget. 2016 Oct 25;7(48):78226–41. doi: 10.18632/oncotarget.12909 (PMC5346634; doi:10.18632/oncotarget.12909)
Supplement: Supplementary file 3 [file oncotarget-07-78226-s003.xlsx]

## Sheet: Human gastric ICC
Enrichment analysis report
Enrichment by Process Networks					QUpinHU ICC
#	Networks	Total	pValue	Min FDR	p-value	FDR	In Data	Network Objects from Active Data
1	Development_Neurogenesis in general	192	3.92321e-08	3.58162e-06	3.92321e-08	3.58162e-06	128	Cart1, NAB2, CDK5R1 (p35), NOTCH1 receptor, AP-2B, POU class III, NeuroD2, FGF17, Neurogenin 2, Connexin 32, LMX1B, SIX3, Presenilin 1, ERK1/2, GBX2, POU4F2, DLL3, NHLH2, FZD8, PAFAH gamma, DRP2, GATA-4, ALK, VEGF-A, Kallikrein 6 (Neurosin), HDAC4, IL-3, NXF, DLX5, Dsh, Galpha(q)-specific amine GPCRs, PAX6, CDK5RAP2, CHRM, Oct-6, MLL1 (HRX), DLL1, TCFbeta1, PAX5, FZD2, PPAR-beta(delta), Midkine, …
2	Development_Neurogenesis_Synaptogenesis	180	4.50518e-08	3.58162e-06	4.50518e-08	3.58162e-06	121	Galpha(q)-specific metabotropic glutamate GPCRs, NSF, GRIP2, Syntrophin A, Tamalin, FGFR2, DLGAP3 (SAPAP3), GluR5, UBE3A (E6-AP), Neuregulin 1, FGFR4, SNAP-25, Neurexin 1-beta, NR1, Neuroligin, Parkin, ErbB3, Syntrophin B2, MOG, Synaptotagmin III, NR2C, Kallikrein 6 (Neurosin), ERC2/CAST, NT-4/5, Syntaxin 1A, Piccolo, Dsh, Actin, SHANK, MUNC13, FGFR1, NMDA receptor, MAGI-1(BAIAP1), Synapsin I, Ca…
3	Signal transduction_CREM pathway	98	1.0653e-06	5.64609e-05	1.0653e-06	5.64609e-05	70	ACTL7B, SNAT, EGF, TrkA, AKAP3, TSSK2, Brca2, c-Fos, Beta-3 adrenergic receptor, ODF3, Rab-3A, ACTL7A, ERK1/2, Proenkephalin-B, CREB4, PKA-reg (cAMP-dependent), ZNRF4, HSD17B1, CaMK IV, SYTL4, Loricrin, CDK1 (p34), TY3H, Renin, Thrombin, LDHC, HXK2, GM-CSF, Adenylate cyclase, MEK2(MAP2K2), CYP19, DBH, MEK1/2, ACE1, RPH3AL, FasL(TNFSF6), KIF17, ERK2 (MAPK1), AKT(PKB), c-Src, ERK1 (MAPK3), Inhibin …
4	Proteolysis_Connective tissue degradation	119	1.45685e-06	5.79096e-05	1.45685e-06	5.79096e-05	82	Laminin 5, Protein C inhibitor, Serpin B12, ADAM12, Elastin, MMP-24, Kallikrein 4, Elastase 1, Matrilysin (MMP-7), Kallikrein 13, Kallikrein 6 (Neurosin), Matriptase, ADAM2, COL4A3, ADAM8, Meprin A, beta, Nidogen, ADAM-TS8, Aggrecan, ADAM15, Kallikrein 3 (PSA), Plasminogen, HAT, ADAM-TS13, ADAM23, MMP-26, SPOCK3, ADAM-TS9, SPBP, PC7, Alpha 1-antitrypsin, SERPINB6, ADAM-TS15, MMP-15, ADAM-TS2, Kal…
5	Neurophysiological process_Transmission of nerve impulse	212	7.32873e-06	0.00020071	7.32873e-06	0.00020071	132	mGluR1, Galpha(q)-specific metabotropic glutamate GPCRs, PDE7B, GlyRA2, MaxiK alpha subunit, Alpha-2B adrenergic receptor, 5-HT3 receptor, GluR5, mGluR5, LZTS1, HTR3B, HTR1D, NR1, GABA-A receptor delta subunit, ERK1/2, mGluR7, GluR4, GABA receptor rho-2, NR2C, HTR1F, PKA-reg (cAMP-dependent), mGluR4A, DRD1IP, Na(v) I alpha, CaMK IV, HTR6, NMDA receptor, GPR7, Syk, TY3H, NR3B, Hap-1, CAPON, CaMK I…
6	Cell adhesion_Leucocyte chemotaxis	205	8.21666e-06	0.00020071	8.21666e-06	0.00020071	128	TRIO, GRO-2, CCL22, MHC class II, CCL20, LPA3 receptor, CCL17, PLD1, IP10, alpha-M/beta-2 integrin, ICAM1, CaMK II beta, CXCR6, CCL25, CCR2, LARG, ROCK1, ERK1/2, ENA-78, ARHGEF1 (p115RhoGEF), alpha-D/beta-2 integrin, CXCR5, PKC-zeta, CD28, Galpha(q)-specific EDG GPCRs, Alpha-actinin, Rac2, CCR1, CCXCR1, LIMK1, ITGAL, Actin, GRO-3, Lymphotactin, VAV-1, IP3 receptor, LPA2 receptor, Talin, RAP-1A, a…
7	Chemotaxis	137	1.03149e-05	0.00020071	1.03149e-05	0.00020071	90	GRO-2, CCL22, CCL20, IL-1 alpha, CCL17, NCAM1, PLD1, IP10, alpha-M/beta-2 integrin, CD44, IL-10, CXCR6, C5a, CCL25, CCR2, ERK1/2, ENA-78, alpha-D/beta-2 integrin, VEGF-A, CCR1, CCXCR1, GRO-3, Lymphotactin, FPR, Syk, IL-1 beta, alpha-L/beta-2 integrin, alpha-X/beta-2 integrin, GRO-1, CCL13, XCL2, CD43, Integrin, CCR8, CD4, PD-ECGF (TdRPase), MEK1/2, Galpha(i)-specific peptide GPCRs, PLAUR (uPAR), …
8	Signal transduction_Neuropeptide signaling pathways	155	1.0995e-05	0.00020071	1.0995e-05	0.00020071	100	proACTH, SHANK2, gamma-LPH, GPR14, SSTR2, Neuromedin U receptor 2, c-Fos, Calcitonin, Joining peptide (JP), Enkephalin A, gamma-MSH, ERK1/2, SNSR4, Proenkephalin-B, beta-MSH, PKA-reg (cAMP-dependent), GLP-1 receptor, Galanin, NPFF receptor 1, Polycystin, PKC-epsilon, PKD1L2, GPR7, MCHR2, Neuropeptide B, SSTR4, GPR103, FMRFamide-related peptides, LEC2, beta-Endorphin extracellular region, Orexin, …
9	Cell adhesion_Synaptic contact	184	1.13609e-05	0.00020071	1.13609e-05	0.00020071	116	mGluR1, CNTNAP4, Na(v) beta 1, SLC17A8, EPB41, SHANK2, NCAM1, DLGAP3 (SAPAP3), CaMK II beta, BAIAP2, Contactin 2, SNAP-25, Neurexin 1-beta, NR1, Presenilin 1, GABA-A receptor delta subunit, Neuroligin, GluR4, Synaptotagmin III, N-cadherin (CTF1), NR2C, Alpha-actinin, K(+) channel, subfamily J, Syntaxin 1A, SLC17A7, Dynamin-2, Actin, SHANK, SLC17A6, IP3 receptor, NMDA receptor, BAIAP3, MAGI-1(BAIA…
10	Proteolysis_ECM remodeling	85	3.07404e-05	0.000488772	3.07404e-05	0.000488772	59	Laminin 5, Protein C inhibitor, Serpin B12, COL18A1, Elastin, MMP-24, Kallikrein 4, Clusterin, Matrilysin (MMP-7), Kallikrein 6 (Neurosin), Nidogen, Aggrecan, Kallikrein 3 (PSA), ADAM-TS13, MMP-26, SPOCK3, SPBP, Thrombin, Alpha 1-antitrypsin, SERPINB6, MMP-15, ADAM-TS2, Coagulation factor XII, Kallikrein 5, MMP-2, MMP-12, PAI2, PLAUR (uPAR), Collagen II, MMP-8, Collagen IV, PACE4, Stromelysin-1, …
11	Muscle contraction	173	0.000145993	0.00198062	0.000145993	0.00198062	106	MaxiK alpha subunit, Syntrophin A, Kv2.2, Telethonin, CCKAR, Bombesin receptor, Troponin I, slow skeletal, Guanylate cyclase A (NPR1), KCNQ1, Alpha-actinin, Galpha(i)-specific prostanoid GPCRs, Galanin, Cardiac MyBP-C, KCNE3, beta-MHC, K(+) channel, subfamily J, Syntaxin 1A, GCAP, CaMK IV, nAChR alpha-1, Titin, Actin, Galpha(q)-specific amine GPCRs, Kir2.2, nAChR beta, Calpain 3, Smooth muscle my…
12	Cell adhesion_Cell junctions	162	0.000149481	0.00198062	0.000149481	0.00198062	100	Nectin-4, BPAG2, Plakophilin 3, EPB41, Claudin-2, INADL, AF-6, Connexin 32, Alpha-1 catenin, ROCK1, ERK1/2, Keratin 5, 14-3-3, Connexin 50, PKC-zeta, Claudin-16, Alpha-actinin, Prr1, Plakophilin 1, DLG5(P-dlg), Claudin-5, Connexin 46, Keratin 2, Plakophilin 2, JAM1, Desmoglein 3, Vimentin, TRIP6, DSC2, Actin, ZO-2, MAGI-1(BAIAP1), CRB3, Claudin-11, PI3K reg class IA (p85), ARHGEF2, Connexin 40, P…
13	Transport_Potassium transport	194	0.000302213	0.00369629	0.000302213	0.00369629	116	Kv6.1, CNGB1, ERG2, MaxiK alpha subunit, ATP4A, Kv2.2, SUR1, Kir2.3, SLC1A2/EAAT2, Kir3.4, TRPM3, Connexin 32, Kv3.1, TRPM5, KCNAB2, KCNG3, Connexin 50, FXYD2, TRPM2, NHE8, P2X3, KPYR, KCNQ1, Kallikrein 6 (Neurosin), KCNK5, TRPM4, ATP1B3, KCNE3, Kv6.3, K(+) channel, subfamily J, Kir6.2, Kv10.1, Kir3.1, SERT, Kir2.2, KCNK4, TyrRS, KCNA7, SLICK, KCNQ3, CNG, KV1.6, BNaC1 (ASIC2), Kv3.3, KCNH2, Kir3.…
14	Inflammation_IL-4 signaling	115	0.000683796	0.00770797	0.000683796	0.00770797	72	TGF-beta 1, MHC class II, CD20, c-Fos, JAK1, IL-4R type I, IL-10, ERK1/2, SOCS1, HLA-DQB1, HLA-DQA1, Fc epsilon RI alpha, BAD, I-kB, Bax, GSK3 beta, CCL13, PI3K reg class IA, GM-CSF, MEK2(MAP2K2), IL-13, Bcl-XL, MEK1/2, DOK1, CD22, CTLA-4, SHP-1, HLA-DRB4, NF-kB, IL-4, SHIP, ERK2 (MAPK1), AKT(PKB), TLR9, CD23, PRG2, PDK (PDPK1), ERK1 (MAPK3), CD40L(TNFSF5), CD80, PI3K cat class IA, CD45, Eotaxin-…
15	Neurophysiological process_Visual perception	117	0.000727167	0.00770797	0.000727167	0.00770797	73	PDE6A, CNGB1, Beta crystallin B2, GCAP1, Beta crystallin A4, CYP1B1, RDH12, CRABP1, OPN1MW, SIX3, Rhodopsin, Connexin 50, PDE6B, CRX, Gamma crystallin D, Beta crystallin B1, CRABP2, Melanopsin, VILIP3, Connexin 46, GCAP, ABCR, PAX6, SIX6, Myosin VIIA, CaBP1, CNG, MIP26, OPN1LW, CACNA1F, NR2E3, RBP3, Oxygen-regulated protein 1, RGR, Blue-sensitive opsin, GCAP2, SLC24A1, PDE6C, SLC24A2, Keratin 12,…
16	Development_Skeletal muscle development	144	0.00105443	0.0104784	0.00105443	0.0104784	87	TGF-beta 1, FHL3, KYIP1, Syntrophin A, ADAM12, E2A, Elastin, Troponin I, slow skeletal, Lamin A/C, HB-EGF, PAX7, MYF5, VEGF-A, HDAC4, MYF6, GATA-1, beta-MHC, CaMK IV, Titin, Actin, Calpain 3, MYOG, Smooth muscle myosin, MYPS, SVIL, ACTA1, MYL4, MLC2, ANKRD2, Troponin I, fast skeletal muscle, MYBPC2, MURF2, Ryanodine receptor 1, Beta TnTF, Nav1.6, PAX3, MIBP, Collagen IV, CRP3 (MLP), Troponin T, s…
17	Cardiac development_FGF_ErbB signaling	124	0.00120592	0.0112789	0.00120592	0.0112789	76	Tuberin, ERK5 (MAPK7), RARbeta, FGFR2, GAB1, ESR1 (nuclear), NF-AT1(NFATC2), Neuregulin 1, Presenilin 1, ERK1/2, ErbB3, HB-EGF, ECE2, ID3, NF-AT3(NFATC4), BAF180, GATA-4, IRX4, Cardiac MyBP-C, beta-MHC, FGF8, Plakophilin 2, Polycystin, PKC-epsilon, Titin, ZIC3, Smoothened, FGFR1, GLI-2, RAR-alpha/RXR-beta, ID2, NF-AT4(NFATC3), GSK3 beta, MLC2, ErbB2, FGF20, MAP2K5 (MEK5), RARalpha, ERK2 (MAPK1), …
18	Transport_Calcium transport	192	0.00135936	0.0120076	0.00135936	0.0120076	112	nAChR alpha-10, mGluR1, PKD2L1, CACNA1H, Calgranulin A, TRPM3, mGluR5, Ca-ATPase3, TRPM1, TRPM2, TRPV6, P2X3, TRPV2, Coagulation factor X, Polycystin, Capsaicin receptor, nAChR alpha-1, NCX3, TRPC2, TRPA1, IP3 receptor, NMDA receptor, CACNA2D4, Cab45, CaBP1, CNG, REM1, CatSper3, CCG3, PLA2G1B, TRPC1, PRKCSH, CACNA1F, Ca-ATPase2, nAChR alpha-4, MMP-2, Ryanodine receptor 1, CRACM2, SLC24A6, PMCA2b,…
19	Immune response_TCR signaling	174	0.00174958	0.0146412	0.00174958	0.0146412	102	MHC class II, ICOS-L, c-Fos, NF-AT1(NFATC2), ICAM1, IL-10, MADD, p38delta (MAPK13), IFN-gamma, ROCK1, ERK1/2, CD28, BFL1, LIMK1, Actin, VAV-1, MKK4/7, IP3 receptor, alpha-L/beta-2 integrin, I-kB, PI3K reg class IA (p85), NF-AT4(NFATC3), NF-kB2 (p100), PKC-theta, p38beta (MAPK11), PI3K reg class IA, alpha-IIb/beta-3 integrin, ZAP70, ITK, GM-CSF, NF-kB p52/RelB, CD4, MEK2(MAP2K2), IKK-gamma, Bcl-XL…
20	Signal transduction_WNT signaling	177	0.00231964	0.0184411	0.00231964	0.0184411	103	TGF-beta 1, EGF, PKC-eta, c-Fos, ESR1 (nuclear), CD44, CaMK II beta, p38delta (MAPK13), Lef-1, TITF1, HB-EGF, Casein kinase I epsilon, Matrilysin (MMP-7), MYF5, PP2A regulatory, VEGF-A, Axin1, PKA-reg (cAMP-dependent), Vimentin, Dsh, HNF3-beta, IP3 receptor, PAX6, p63, p73, CaMK II, GSK3 beta, FZD2, Adenylate cyclase type V, E2F2, p38beta (MAPK11), Survivin, PPAR-beta(delta), Casein kinase I gamm…
21	Inflammation_NK cell cytotoxicity	164	0.00250458	0.0189632	0.00250458	0.0189632	96	KIR2DS2, c-Fos, JAK1, NF-AT1(NFATC2), ICAM1, NKG2A, Granzyme B, IFN-gamma, ERK1/2, Lamin A/C, HLA-H, IFNA8, Caspase-8, CD48, PKC-epsilon, ULBP1, IFN-beta, KIR2DS4, Perforin, IP3 receptor, Syk, IL-15, alpha-L/beta-2 integrin, I-kB, NKp30, ZAP70, KIR3DL1, IFN-alpha, GM-CSF, ULBP3, MEK2(MAP2K2), DFF40 (CAD), Lamin B, NFKBIB, MEK1/2, KIR3DL3, CD94, SHP-1, CD3 epsilon, FasL(TNFSF6), NF-kB, ERK2 (MAPK1…
22	Inflammation_Jak-STAT Pathway	186	0.00323269	0.0231478	0.00323269	0.0231478	107	IFN-omega, IL-7 receptor, IFN-kappa, EGF, Somatotropin, PDGF-B, JAK1, Insulin processed, IL-4R type I, IL-10, CSF2RA, CCR2, IFN-gamma, ERK1/2, SOCS1, IL-17, CCR1, IL-3, IFNA8, IL-17 receptor, IL-22, STAT5B, IFN-beta, Prolactin receptor, Syk, IL-15, IL-19, CISH, CCL13, IL-27, STAT4, IFN-alpha, GM-CSF, SOCS3, MEK2(MAP2K2), LIF, IL-13, IL-9, IGF-1 receptor, MEK1/2, PLAUR (uPAR), G-CSF receptor, ACE1…
23	Cytoskeleton_Intermediate filaments	81	0.00334842	0.0231478	0.00334842	0.0231478	51	BPAG2, Keratin 4, DCTN2, GFAP, ROCK1, Lamin A/C, Keratin 5, 14-3-3, Epiplakin, Keratin 6C, Alpha-actinin, TMPOA, Plakophilin 1, Keratin 2, NEFM, Plakophilin 2, Vimentin, Actin, CDK1 (p34), Keratin 17, Keratin 14, Keratin 18, Lamin B, Keratin 1, MICAL, Fimbrin, Tubulin (in microtubules), Plectin 1, Tubulin beta, RhoA, Keratin 7, Trichoplein, Envoplakin, Keratin 19, Phakinin, BPAG1, TMPOB, Keratin …
24	Signal transduction_NOTCH signaling	236	0.004707	0.0311839	0.004707	0.0311839	132	TCF12, Tuberin, TGF-beta 1, EGF, PDGF-B, DVL-3, RHEB2, NOTCH1 receptor, HES5, c-Fos, CD44, E2A, Neuregulin 1, HEYL, p38delta (MAPK13), PTCRA, RPS6, SMRT, Presenilin 1, eIF4E, ERK1/2, DLL3, ErbB3, HB-EGF, FZD8, GATA-4, VEGF-A, Jagged2, PDGF-R-alpha, GATA-1, Dsh, Carbonic anhydrase IX, NOTCH4 (ICD4), p63, I-kB, DLL1, p73, PI3K reg class IA (p85), PAX5, Amphiregulin, GSK3 beta, FZD2, NEURL2, ErbB2, …
25	Inflammation_Neutrophil activation	215	0.00505527	0.0321515	0.00505527	0.0321515	121	GRO-2, Cytosolic phospholipase A2 beta, TNF-R2, PLA2G4C, PA2G6, PLD1, alpha-M/beta-2 integrin, JAK1, ICAM1, IL-10, MADD, Apaf-1, p38delta (MAPK13), C5a, PAK2, IFN-gamma, PPAR-alpha, ROCK1, gp91-phox, ERK1/2, ENA-78, SOCS1, Adenylate cyclase type VI, PKC-zeta, Rac2, TRADD, Syntaxin 1A, LIMK1, Caspase-8, PG12B, Actin, GRO-3, VAV-1, FPR, MBPH, IP3 receptor, Adenylate cyclase type VII, I-kB, PI3K reg…
26	Cell adhesion_Attractive and repulsive receptors	175	0.00567743	0.0347196	0.00567743	0.0347196	100	Plexin B3, Ephrin-B receptor 4, NCAM1, alpha-M/beta-2 integrin, GAB1, ICAM1, Netrin-2, AF-6, MACF1, GRB7, Semaphorin 4D, LARG, ROCK1, ERK1/2, Plexin D1, LIMK1, ITGAL, CRMP5, Actin, NRCAM, UNC5B, RAP-1A, UNC5A, RhoD, alpha-L/beta-2 integrin, Plexin A1, PI3K reg class IA (p85), GSK3 beta, ErbB2, PI3K reg class IA (p85-beta), PI3K reg class IA, Netrin-1, Kalirin, Integrin, L1CAM, VAV-2, Dcc, Cortact…
27	Inflammation_IL-2 signaling	104	0.00793666	0.0464905	0.00793666	0.0464905	62	c-Fos, ESR1 (nuclear), JAK1, NF-AT1(NFATC2), ESR, CCR2, ERK1/2, BFL1, CCR1, ESR2, PKC-epsilon, STAT5B, IP3 receptor, BAD, Syk, I-kB, PI3K reg class IA (p85), NF-AT4(NFATC3), NF-kB2 (p100), CISH, PI3K reg class IA (p85-beta), NF-kB p52/RelB, MEK2(MAP2K2), NFKBIB, Bcl-XL, MEK1/2, SHP-1, PKC-gamma, FasL(TNFSF6), NF-kB, ERK2 (MAPK1), AKT(PKB), Neurogranin, NKp44, ERK1 (MAPK3), NF-AT2(NFATC1), IL-2, S…
28	Apoptosis_Death Domain receptors & caspases in apoptosis	123	0.008187	0.0464905	0.008187	0.0464905	72	NALP2, CARD9, ICEBERG, Huntingtin, ICAD, Caspase-6, Apaf-1, FAIM2, Granzyme B, Presenilin 1, CARD10, Caspase-4, FAF1, TAJ(TNFRSF19), DR3(TNFRSF12), TRADD, ZIP-kinase, Caspase-8, TRIP, FN14(TNFRSF12A), CARD8, TRUNDD(TNFRSF10D), CARD12, DAP3, TR2(TNFRSF14), Survivin, CD30(TNFRSF8), CARD5, DFF40 (CAD), Dcc, Caspase-2, CD27(TNFRSF7), Par-4, Nod2 (CARD15), FasL(TNFSF6), DR4(TNFRSF10A), NAIP, CD40L(TNF…
29	Development_Hedgehog signaling	254	0.0104561	0.0565608	0.0104561	0.0565608	139	HOXA13, GAS1, NAB2, NOTCH1 receptor, FGFR2, GAB1, PTCH2, E2A, FGF17, TBX5, CDK11, p57, Nkx6.1, p38delta (MAPK13), LMX1B, SIX3, Lef-1, ROCK1, GBX2, FOXE1, FOXC2, MSX1, Casein kinase I epsilon, ID3, GATA-4, VEGF-A, PTHR2, PKA-reg (cAMP-dependent), Jagged2, LMX1A, FGF8, JIP-2, DLX5, FASN, Dsh, Casein kinase I alpha, HNF3-beta, Smoothened, FGFR1, GLI-2, Adenylate cyclase type VII, PAX6, p63, SREBP1 p…
30	Cytoskeleton_Actin filaments	176	0.0107557	0.0565608	0.0107557	0.0565608	99	BPAG2, CAPZA, EPB41, Pacsin, CAPZ beta, ARP3, CD44, Myosin I, BIN3, Troponin I, slow skeletal, ROCK1, ERK1/2, SPTBN(spectrin1-4), Alpha-actinin, Spectrin beta 4, mDIA2(DIAPH3), Piccolo, LIMK1, Actin, Myosin IXb, Nephrocystin, DIP1, Talin, TAO2, SVIL, ACTA1, Myosin VIIA, TARA, MLC2, Troponin I, fast skeletal muscle, Nephrocystin-4, ERM proteins, DIA1, VASP, EVL, Ankyrin-G, Beta TnTF, Cortactin, WA…
31	Cell adhesion_Cadherins	180	0.0110276	0.0565608	0.0110276	0.0565608	101	Nectin-4, Protocadherin LKC, Galectin-3, BPAG2, Plakophilin 3, P-cadherin, K-cadherin (CDH6), Protocadherin 15, AF-6, Presenilin 1, Alpha-1 catenin, DKK1, Casein kinase I epsilon, Axin1, Alpha-actinin, Prr1, Plakophilin 1, DLG5(P-dlg), Plakophilin 2, Cadherin 23, Desmoglein 3, Dsh, DSC2, Actin, ACP1, RAP-1A, PTPRF (LAR), Cadherin 24, PI3K reg class IA (p85), GSK3 beta, PCDHGA1, VASP, WNT7A, EVL, …
32	Blood coagulation	94	0.0115071	0.0571758	0.0115071	0.0571758	56	ZPI, Protein C inhibitor, C4BP beta, GP-IB beta, Protein C, PAR2, Fibrinogen beta, Coagulation factor X, Plasma kallikrein, Coagulation factor VII, sCD40L, Plasminogen, ADAM-TS13, Thrombin, alpha-IIb/beta-3 integrin, Alpha 1-antitrypsin, Coagulation factor XII, MMP-2, PAI2, PLAUR (uPAR), Keratin 1, Collagen IV, PAR4, IL-2, CD40L(TNFSF5), HC II, Antithrombin III, MMP-1, ITGB3, Coagulation factor I…
33	Apoptosis_Anti-Apoptosis mediated by external signals via PI3K/AKT	233	0.0163621	0.0788356	0.0163621	0.0788356	127	IL-7 receptor, EGF, TrkA, PDGF-B, FGFR2, GAB1, Caspase-6, JAK1, IL-4R type I, Apaf-1, Neuregulin 1, FGFR4, CSF2RA, ErbB3, Adenylate cyclase type VI, CD28, BFL1, PP2A regulatory, VEGF-A, PKA-reg (cAMP-dependent), FLT3, PDGF-R-alpha, Bcl-3, Bik, FGF8, NT-4/5, Thrombopoietin, Adenosine A3 receptor, ULBP1, CD19, BSF-3 (cardiotrophin-like cytokine), FGFR1, Adenylate cyclase type VII, Prolactin recepto…
34	Development_Neurogenesis_Axonal guidance	230	0.0191612	0.0896069	0.0191612	0.0896069	125	TRIO, VLDL, Doublecortin, Plexin B3, TrkA, Ephrin-B receptor 4, NCAM1, cAMP-GEFI, FEZ2, BAIAP2, Contactin 2, Netrin-2, SAC, Semaphorin 4D, Semaphorin 3B, LARG, ERK1/2, GRAF, Guanine deaminase, PKA-reg (cAMP-dependent), Plexin D1, FMR2, NT-4/5, NEFM, LIMK1, CRMP5, Actin, NRCAM, IP3 receptor, UNC5B, RAP-1A, UNC5A, Plexin A1, ADAM23, CaMK II, PI3K reg class IA, PLC-beta, Netrin-1, ERM proteins, VASP…
35	Cytoskeleton_Regulation of cytoskeleton rearrangement	183	0.0198144	0.090014	0.0198144	0.090014	101	TRIO, CAPZA, EPB41, RhoF (Rif), CAPZ beta, ARP3, CD44, ACK1, ROCK1, ERK1/2, GRAF, 14-3-3, SPTBN(spectrin1-4), Alpha-actinin, Spectrin beta 4, mDIA2(DIAPH3), LIMK1, Vimentin, Actin, VAV-1, Myosin IXb, DIP1, Talin, RAP-1A, TAO2, Socius, Cytohesin2, RhoGAP1, SVIL, ACTA1, TARA, ARHGEF2, CD43, ERM proteins, DIA1, EVL, VAV-2, Ankyrin-G, RhoGAP6, G-protein beta/gamma, WASP, Advillin (p92), SPA1, CAS-L, …
36	Development_Ossification and bone remodeling	157	0.0257451	0.112944	0.0257451	0.112944	87	SP7, HOXA13, Sclerostin, TGF-beta 1, BMP5, NOTCH1 receptor, FGFR2, Calcitonin, RANKL(TNFSF11), HNF1-alpha, Lef-1, FOXC2, MSX1, Chordin, DLL1 (IC), DLX5, Dsh, FGFR1, Fetuin-A, PAX1, MSX-2, DLL1, GSK3 beta, HNF1, BMP1, BMP6, MEPE, Spp24, WNT7A, FGF23, Bone sialoprotein, HOXD13, Activin, DLX3, Follistatin, ANKH, Collagen II, Calcitonin receptor, Osteoprotegerin, c-Src, Pleiotrophin (OSF1), Inhibin a…
37	Reproduction_Spermatogenesis, motility and copulation	228	0.0262826	0.112944	0.0262826	0.112944	123	SP7, EGF, CRISP-3, AKAP3, TSSK2, cAMP-GEFI, Oct-3/4, TMPRSS2, ODF3, SPAG16, Arylsulfatase A, Kallikrein 4, SMCP, AKAP82, CRISP-1, Clusterin, HB-EGF, PKA-reg (cAMP-dependent), Ropporin, ADAM2, PDGF-R-alpha, SPZ1, DDC, GGT1, STAT5B, Histone H2, OAZ3, OCA2, ELF3, Adenylate cyclase type VII, Kallikrein 3 (PSA), Tnp2, DMRT1, PAX5, CaMK II, SPEF1, DNMT3L, SPAG11, SPAG17, Sperm protamine P1, DAZL, RARal…
38	Cell adhesion_Amyloid proteins	195	0.0290706	0.121638	0.0290706	0.121638	106	TrkA, NOTCH1 receptor, Caspase-6, Neurexin 1-beta, Granzyme B, Presenilin 1, ROCK1, ERK1/2, DLL3, APPBP2, FZD8, Kallikrein 6 (Neurosin), DLL1 (IC), Jagged2, NT-4/5, LIMK1, Caspase-8, Nidogen, Dsh, Actin, NOTCH4 (ICD4), DLL1, GSK3 beta, FZD2, Thrombin, E-cadherin (CTF2), WNT9B, SHC3, WNT7A, Jagged2 (CTF2), WNT11, Bcl-XL, Cortactin, NOTCH4, G-protein beta/gamma, LDL, Collagen II, Tau (MAPT), E-cadh…
39	Proliferation_Lymphocyte proliferation	209	0.0298699	0.121777	0.0298699	0.121777	113	IL-7 receptor, TNF-R2, ICOS-L, Cyclin D3, c-Fos, JAK1, IL-4R type I, IL-10, ERK1/2, IL20RB, IL27RA, CD28, OX40(TNFRSF4), TRADD, TEC, STAT5B, IFN-beta, VAV-1, IP3 receptor, Syk, IL-15, I-kB, TR2(TNFRSF14), PKC-theta, ARHGEF2, IL-30, EBI3, PI3K reg class IA, IL-27, CD43, STAT4, ZAP70, CD30(TNFRSF8), IMD1, MEK2(MAP2K2), IL-13, c-MPL, BCMA(TNFRSF17), CD27(TNFRSF7), NFKBIB, IL-9, G-protein beta/gamma,…
40	Immune response_Th17-derived cytokines	98	0.0329392	0.130933	0.0329392	0.130933	56	CCL20, IL-26, c-Fos, JAK1, Calgranulin A, ICAM1, IL-10, RANKL(TNFSF11), NGAL, ERK1/2, ENA-78, IL-17, IL-17 receptor, IL-22, IL-1 beta, I-kB, IL-17RC, GSK3 beta, GRO-1, PI3K reg class IA, IL-17F, GM-CSF, SOCS3, MEK2(MAP2K2), Mucin 5B, IKK-gamma, Bcl-XL, NF-kB, IL-23, AKT(PKB), Stromelysin-1, IL20RA, PI3K cat class IA, MMP-13, iNOS, I-TAC, MMP-1, IL-8, MEK3(MAP2K3), PGES, Beta-defensin 2, IL22RA1, …
41	Inflammation_Amphoterin signaling	118	0.0380107	0.147407	0.0380107	0.147407	66	IL-1 alpha, alpha-M/beta-2 integrin, Calgranulin A, ICAM1, p38delta (MAPK13), ROCK1, ERK1/2, S100A1, IL1RN, LIMK1, Actin, IL-1 beta, I-kB, PI3K reg class IA (p85), NF-kB2 (p100), p38beta (MAPK11), PI3K reg class IA (p85-beta), PI3K reg class IA, NF-kB p52/RelB, MEK2(MAP2K2), NFKBIB, IKK-gamma, MEK1/2, WASP, NF-kB, LIMK2, ERK2 (MAPK1), AKT(PKB), ERK1 (MAPK3), E-selectin, TNF-alpha, RhoA, PI3K cat …
42	Reproduction_Feeding and Neurohormone signaling	211	0.0408049	0.153156	0.0408049	0.153156	113	Galpha(q)-specific Class A Orphan/other GPCRs, Tuberin, PIP, Somatotropin, GLUT2, RHEB2, Cyclin D3, c-Fos, JAK1, CD44, Xanthine oxidase, CCR2, eIF4E, SOCS1, PP2A regulatory, PKA-reg (cAMP-dependent), IRF1, B4GT1, VGF, ITGAL, PKC-epsilon, STAT5B, LALBA, Prolactin receptor, GPR7, MCHR2, IL-1 beta, IL11RA, PI3K reg class IA (p85), Bax, CaMK II, Lactose synthase, Galpha(s)-specific CRF GPCRs, MUC1, C…
43	Reproduction_Male sex differentiation	243	0.0414197	0.153156	0.0414197	0.153156	129	SP7, TGF-beta 1, EGF, ASB2, AKAP3, cAMP-GEFI, PTCH2, Olfactory receptor, Oct-3/4, TMPRSS2, RAD6, Tektin 1, ERK1/2, AKAP82, Lamin A/C, Clusterin, HB-EGF, PKC-zeta, PAFAH gamma, PKA-reg (cAMP-dependent), Jagged2, NUP62, PDGF-R-alpha, DDC, FASN, STAT5B, Histone H2, DAZ, OCA2, Smoothened, GLI-2, Adenylate cyclase type VII, CDK1 (p34), MCHR2, Cyclin A1, Claudin-11, DMRT1, Bax, PAX5, CaMK II, AMH, DAZL…
44	Apoptosis_Anti-apoptosis mediated by external signals via NF-kB	111	0.0447481	0.161159	0.0447481	0.161159	62	TNF-R2, TrkA, PDGF-B, RANKL(TNFSF11), BCL2L12, CSF2RA, PKC-zeta, DR3(TNFRSF12), BFL1, PP2A regulatory, VEGF-A, PKA-reg (cAMP-dependent), OX40(TNFRSF4), TRADD, PDGF-R-alpha, Bcl-3, Caspase-8, Adenosine A3 receptor, FN14(TNFRSF12A), BAD, IL-15, I-kB, PI3K reg class IA (p85), Survivin, PI3K reg class IA, CD30(TNFRSF8), PP2A structural, GM-CSF, Adenylate cyclase, BCMA(TNFRSF17), IKK-gamma, Bcl-XL, G-…
45	Cell adhesion_Platelet-endothelium-leucocyte interactions	174	0.045611	0.161159	0.045611	0.161159	94	VLDL, TGF-beta 1, EGF, Protein C inhibitor, PDGF-B, alpha-M/beta-2 integrin, ICAM1, CD44, GP-IB beta, Protein C, Semaphorin 4D, COL11A2, Glycoprotein VI, ENA-78, VEGF-A, Kallikrein 13, Coagulation factor X, SLAM, PDGF-R-alpha, Plasma kallikrein, JAM1, ITGAL, Angiostatin, ITGAX, Plasminogen, IL-1 beta, MAGI-1(BAIAP1), alpha-L/beta-2 integrin, alpha-X/beta-2 integrin, I-kB, Thrombin, alpha-IIb/beta…
46	Regulation of metabolism_Bile acid regulation of lipid metabolism and negative FXR-dependent regulation of bile acids concentration	71	0.0513271	0.177413	0.0513271	0.177413	41	VLDL, SREBP1 (nuclear), HNF1-alpha, PPAR-alpha, S2P, APOC2, FASN, HNF3-beta, F16P, SREBP1 precursor, ME1, PI3K reg class IA, ACACB, LRH1, ANGPTL3, APOB, GSK3 alpha/beta, AKT(PKB), CYP3A4, PDK (PDPK1), VLCSH2, HNF3, PON1, ACACA, PI3K cat class IA, G6PT, APOE, Gastrotropin, FXR, SREBP1 (Golgi membrane), PXR, SHP, CYP2B6, SULT2A1, NIPK, BAAT, HNF3-gamma, Insulin, HNF3-alpha, HNF4-alpha, FGF19
47	Immune response_T helper cell differentiation	140	0.0596682	0.201856	0.0596682	0.201856	76	MHC class II, c-Fos, RUNX3, JAK1, NF-AT1(NFATC2), IL-4R type I, IFN-gamma, ERK1/2, GADD45 beta, CD28, NF-AT3(NFATC4), IL-17, IL-22, IFN-beta, IP3 receptor, Syk, I-kB, NF-AT4(NFATC3), PKC-theta, p38beta (MAPK11), STAT4, ZAP70, IL-17F, ITK, CD4, MEK2(MAP2K2), IL-13, IKK-gamma, NF-kB, IL-23, IL-4, TLR9, NF-AT2(NFATC1), IL-2, CD40L(TNFSF5), GATA-3, CD80, IL-12 receptor, Lck, Slp76, LBP, TLR6, ROR-gam…
48	Signal Transduction_TGF-beta, GDF and Activin signaling	154	0.0611102	0.202427	0.0611102	0.202427	83	ALK-4, LTBP3, TGF-beta 1, c-Fos, Oct-3/4, GnRH receptor, Lef-1, ERK1/2, MYF5, PP2A regulatory, Axin1, TGIF, MYF6, VAV-1, IP3 receptor, MYOG, NOTCH4 (ICD4), STAR, PI3K reg class IA (p85), CaMK II, PLC-beta, JunD, Integrin, PP2A structural, FTase-alpha, TSC-22, SIP1 (ZFHX1B), GDF9, Follistatin, Mixl1, IGF-1 receptor, NOTCH4, DOK1, PLAUR (uPAR), Evi-1, Lefty-2, NF-kB, ERK2 (MAPK1), AKT(PKB), c-Src, …
49	Development_Blood vessel morphogenesis	228	0.0624553	0.202661	0.0624553	0.202661	120	EGF, ERK5 (MAPK7), IL-1 alpha, COL18A1, Alpha-2B adrenergic receptor, NOTCH1 receptor, c-Fos, EG-VEGF, ICAM1, Beta-3 adrenergic receptor, PLGF, Neuregulin 1, GRB7, ERK1/2, GBX2, HB-EGF, FOXC2, HAND1, Guanylate cyclase A (NPR1), VEGF-A, CCR1, Galpha(s)-specific nucleotide-like GPCRs, FGF8, Adenosine A3 receptor, PDE7A, Galpha(q)-specific amine GPCRs, BNP, TIE, FGFR1, Kallikrein 3 (PSA), Plasminoge…
50	Cytoskeleton_Cytoplasmic microtubules	115	0.0668136	0.212467	0.0668136	0.212467	63	DCTN2, RhoF (Rif), MAPRE2(RP1), Tektin 1, MAST1, MKLP2, HDAC6, mDIA2(DIAPH3), Vimentin, SHANK, CDK1 (p34), KATNB1, TAO2, Rab-6, Tau tubulin kinase 1, KIF1A, ARHGEF2, Dynein 1, cytoplasmic, heavy chain, Dynein, axonemal, intermediate chains, ARL3, TUBGCP6, MAPRE3(EB3), HOOK2, SHANK1, Dynein, axonemal, heavy chains, Tau (MAPT), KIF17, SAP97 (DLG1), Tubulin (in microtubules), DNAH5, Tubulin beta, Rh…

## Sheet: Mouse ICC-MY
Enrichment analysis report
Enrichment by Process Networks					QUpinICC-MY
#	Networks	Total	pValue	Min FDR	p-value	FDR	In Data	Network Objects from Active Data
1	Cell cycle_G1-S Growth factor regulation	195	5.89191e-07	9.2503e-05	5.89191e-07	9.2503e-05	36	STAT3, GSK3 alpha/beta, IGF-1 receptor, I-kB, c-Jun/c-Fos, PP2A regulatory, VEGF-A, TGF-beta, MATK, AP-1, JNK(MAPK8-10), GSK3 beta, Activin beta A, p70 S6 kinase1, PKC-theta, Cyclin D3, PKC, c-Fos, p21, JunB, Activin A, c-Cbl, c-Rel (NF-kB subunit), TGF-beta 3, RalA, PLC-gamma 1, JNK1(MAPK8), c-Jun/c-Jun, IGF-2, RBM5, NFKBIE, NFKBIA, c-Jun, Activin, STAT1, Cyclin D
2	Inflammation_MIF signaling	140	6.64792e-06	0.000521862	6.64792e-06	0.000521862	27	Casein kinase II, alpha chains, IL-6, I-kB, G-protein beta/gamma, c-Jun/c-Fos, PKA-reg (cAMP-dependent), IRAK1/2, JNK(MAPK8-10), VCAM1, SKP2, Adenylate cyclase type I, G-protein alpha-s, Cyclin D3, PKC, c-Fos, PLA2, ETS, ETS1, JNK1(MAPK8), Adenylate cyclase, NFKBIE, NFKBIA, IRAK1, Casein kinase II, alpha chain (CSNK2A1), c-Jun, Cyclin D, Casein kinase II
3	Apoptosis_Anti-Apoptosis mediated by external signals via MAPK and JAK/STAT	179	1.41041e-05	0.000738112	1.41041e-05	0.000738112	31	STAT3, IL-15, NGF, EGR1, G-protein beta/gamma, PACAP receptor 1, PKA-reg (cAMP-dependent), IL-15RA, IRAK1/2, JNK(MAPK8-10), B-Raf, Adenylate cyclase type I, c-FLIP (L), G-protein alpha-s, c-Fos, PDGF receptor, JunB, c-Cbl, SOD2, BTF, Lyn, PLC-gamma 1, JNK1(MAPK8), p38 MAPK, c-FLIP (S), SOCS3, Bcl-2, PI3K cat class IB (p110-gamma), c-Jun, STAT1, PDGF-R-beta
4	Muscle contraction_Nitric oxide signaling in the cardiovascular system	124	2.02826e-05	0.000796092	2.02826e-05	0.000796092	24	ERR1, EPAS1, G-protein beta/gamma, NMT2, VEGF-A, PKA-reg type II (cAMP-dependent), PKA-reg (cAMP-dependent), PDE2A, AP-1, Protein kinase G1, EDNRB, G-protein alpha-s, Beta-1 adrenergic receptor, HSP90, PDE3A, HIF1A, ETS1, Calcineurin B (regulatory), PLC-gamma 1, PI3K cat class IB (p110-gamma), c-Jun, MEF2C, FosB, Ca-ATPase2
5	Signal transduction_WNT signaling	177	2.9786e-05	0.000935281	2.9786e-05	0.000935281	30	Casein kinase II, alpha chains, Casein kinase I epsilon, Casein kinase I, PP2A regulatory, VEGF-A, TGF-beta, PKA-reg type II (cAMP-dependent), PKA-reg (cAMP-dependent), JNK(MAPK8-10), GSK3 beta, B-Raf, Adenylate cyclase type I, ERK3, G-protein alpha-s, c-Fos, CUX1, CD44, PTEN, DAAM1, TGF-beta 3, HES1, p38delta (MAPK13), JNK1(MAPK8), p38 MAPK, Adenylate cyclase, NF-AT, Casein kinase II, alpha chai…
6	Development_Hemopoiesis, Erythropoietin pathway	136	9.6535e-05	0.002526	9.6535e-05	0.002526	24	STAT3, I-kB, G-protein beta/gamma, AP-1, JNK(MAPK8-10), CISH, Cyclin D3, c-Fos, K-RAS, c-Cbl, c-Kit, p38delta (MAPK13), Lyn, PLC-gamma 1, JNK1(MAPK8), p38 MAPK, TRPC2, SOCS3, PLC-gamma, Bcl-2, PI3K cat class IB (p110-gamma), c-Jun, STAT1, Cyclin D
7	Cell adhesion_Platelet-endothelium-leucocyte interactions	174	0.000139516	0.00312914	0.000139516	0.00312914	28	DDR1, IL-6, Endoglin, MAGI-1(BAIAP1), I-kB, Vitronectin, IGFBP7, VEGF-A, TGF-beta, CD72, JAM3, SREC-II, VCAM1, CD40(TNFRSF5), Collagen IV, PDGF receptor, CD44, Thrombospondin 1, PLAT (TPA), TGF-beta 3, LDLR, NFKBIE, NFKBIA, A2M receptor, STAT1, PDGF-R-beta, Cyr61, IGFBP7/8
8	Signal transduction_Leptin signaling	107	0.000162858	0.00319608	0.000162858	0.00319608	20	STAT3, GSK3 alpha/beta, SREBP1 precursor, I-kB, EGR1, c-Jun/c-Fos, VEGF-A, PKA-reg (cAMP-dependent), AP-1, ATP1A1, SREBP1 (nuclear), SUR1, c-Fos, Cytochrome c, HIF1A, SREBP1 (Golgi membrane), ACACB, SOCS3, CPT-1B, STAT1
9	Development_Regulation of angiogenesis	223	0.000191853	0.00320633	0.000191853	0.00320633	33	STAT3, IL-15, IL-6, SREBP1 precursor, Endoglin, I-kB, Ephrin-A5, VEGF-A, IRAK1/2, Ephrin-A receptors, Galpha(q)-specific peptide GPCRs, EDNRB, SREBP1 (nuclear), PKC, Ephrin-A, p21, c-Rel (NF-kB subunit), Thrombospondin 1, HIF1A, Reticulon 4, TWEAK(TNFSF12), SREBP1 (Golgi membrane), RhoB, Ephrin-A receptor 4, TCF8, Ephrin-B, Ephrin-B receptors, IRAK1, BTG1, EDNRA, Connexin 43, STAT1, IGFBP7/8
10	Reproduction_FSH-beta signaling pathway	160	0.000204225	0.00320633	0.000204225	0.00320633	26	ActRIIA, IGF-1 receptor, EGR1, PP2A regulatory, VEGF-A, Histone H3.3, PKA-reg (cAMP-dependent), AP-1, Activin beta A, p70 S6 kinase1, DUSP5, Adenylate cyclase type I, PBX, G-protein alpha-s, Histone H3, c-Fos, PRKAR2B, PBX1, HIF1A, p38 MAPK, Adenylate cyclase, NFKBIA, BTG1, c-Jun, STAT1, Cyclin D
11	Cell cycle_G1-S Interleukin regulation	128	0.000276715	0.00394948	0.000276715	0.00394948	22	STAT3, GSK3 alpha/beta, I-kB, c-Jun/c-Fos, IRAK1/2, AP-1, JNK(MAPK8-10), GSK3 beta, p70 S6 kinase1, Cyclin D3, c-Fos, p21, JunB, c-Rel (NF-kB subunit), RalA, JNK1(MAPK8), c-Jun/c-Jun, NFKBIE, NFKBIA, c-Jun, STAT1, Cyclin D
12	Inflammation_IL-2 signaling	104	0.000320745	0.00415462	0.000320745	0.00415462	19	STAT3, I-kB, c-Jun/c-Fos, AP-1, CISH, p70 S6 kinase1, Lck, c-Fos, PTEN, Neurogranin, Calcineurin B (regulatory), PLC-gamma 1, p38 MAPK, NFKBIE, NFKBIA, NF-AT, PLC-gamma, Bcl-2, c-Jun
13	Development_Neurogenesis_Axonal guidance	230	0.000344013	0.00415462	0.000344013	0.00415462	33	Ephrin-B3, TRIO, Neuropilin-2, SLIT3, NGF, Ephrin-A5, PACAP receptor 1, PKA-reg (cAMP-dependent), Ephrin-A receptors, IQGAP1, DCAMKL1, B-Raf, Adenylate cyclase type I, ENC1, G-protein alpha-s, Semaphorin 6D, Ephrin-A, Netrin-1, APOER2, Reticulon 4, ERM proteins, Ephrin-A receptor 4, PLC-gamma 1, Ephrin-B, Ephrin-B receptors, NRCAM, UNC5C, Ephrin-B receptor 2, PLC-gamma, EVL, Neuropilin-1, LARG, M…
14	Development_Hedgehog signaling	254	0.00100908	0.0113161	0.00100908	0.0113161	34	PTHR1, SREBP1 precursor, Casein kinase I epsilon, SMAD5, EGR1, G-protein beta/gamma, EGR2 (Krox20), Casein kinase I, VEGF-A, PKA-reg type II (cAMP-dependent), Skp2/TrCP/FBXW, PKA-reg (cAMP-dependent), GSK3 beta, Activin beta A, BMP7, SKP2, Adenylate cyclase type I, MTSS1, Sin3A, HSP90, p21, ROR-alpha, PBX1, HES1, p38delta (MAPK13), TCF8, RIPK3, Adenylate cyclase, JIP-1, FBXW11, FOXF1, DYRK2, PI3K…
15	Signal transduction_NOTCH signaling	236	0.00113384	0.0118675	0.00113384	0.0118675	32	STAT3, EPAS1, TCF12, Rictor, I-kB, NOTCH3 (3ICD), VEGF-A, TGF-beta, Skp2/TrCP/FBXW, JNK(MAPK8-10), GSK3 beta, p70 S6 kinase1, SKP2, Lck, B-Raf, c-FLIP (L), c-Fos, p21, PDGF receptor, CD44, PTEN, c-Rel (NF-kB subunit), TGF-beta 3, HIF1A, HES1, p38delta (MAPK13), JNK1(MAPK8), p38 MAPK, NFKBIA, c-Jun, NOTCH3, PDGF-R-beta
16	Cell adhesion_Cadherins	180	0.00129542	0.0127113	0.00129542	0.0127113	26	Casein kinase II, alpha chains, ERBIN, RACK1, PTP-2, Casein kinase I epsilon, PCDHGA3, Casein kinase I, PCDHGA12, GSK3 beta, IQGAP1, MTSS1, PKC, PCDHGA1, PCDHGB2, PTEN, Protocadherin gamma B1, p120-catenin, DKK2, PCDHGB4, Alpha-catenin, Alpha-1 catenin, EVL, Casein kinase II, alpha chain (CSNK2A1), Nectin-3, Casein kinase II, PCDHGC3
17	Reproduction_Feeding and Neurohormone signaling	211	0.00154541	0.0142723	0.00154541	0.0142723	29	Casein kinase II, alpha chains, STAT3, IL-6, NGF, SG2NA, G-protein beta/gamma, PP2A regulatory, TGF-beta, PKA-reg (cAMP-dependent), p70 S6 kinase1, Galpha(q)-specific peptide GPCRs, B-Raf, Adenylate cyclase type I, G-protein alpha-s, Cyclin D3, PPAP2, Histone H3, c-Fos, CD44, HSP70, HIF1A, c-Kit, Lyn, PLC-gamma 1, LPP3, PLC-gamma, Bcl-2, c-Jun, Casein kinase II
18	Development_ERK5 in cell proliferation and neuronal survival	24	0.00169699	0.0145771	0.00169699	0.0145771	7	NGF, MEF2A, Lck, MAP3K2 (MEKK2), c-Fos, c-Jun, MEF2C
19	Neurophysiological process_Circadian rhythm	76	0.00176411	0.0145771	0.00176411	0.0145771	14	Casein kinase I epsilon, EGR1, PACAP receptor 1, PKA-reg (cAMP-dependent), B-Raf, Adenylate cyclase type I, G-protein alpha-s, c-Fos, ROR-alpha, JunB, CLOCK, DEC1 (Stra13), PER3, c-Jun
20	Development_Blood vessel morphogenesis	228	0.00256531	0.0199795	0.00256531	0.0199795	30	STAT3, Neuropilin-2, EPAS1, PDE9A, VEGF-A, Galpha(i)-specific amine GPCRs, Protein kinase G1, VCAM1, HIF-prolyl hydroxylase, Notch, Galpha(q)-specific peptide GPCRs, EDNRB, G-protein alpha-s, c-Fos, PDE3A, c-Rel (NF-kB subunit), Nicastrin, PDE, PLAT (TPA), HIF1A, JNK1(MAPK8), FOXF1, Neuropilin-1, EDNRA, STAT1, Galpha(i)-specific EDG GPCRs, Protein kinase G, Cyr61, IGFBP7/8, VEGF-B
21	Reproduction_Gonadotropin regulation	199	0.00267242	0.0199795	0.00267242	0.0199795	27	EGR1, G-protein beta/gamma, Dynamin-1, PACAP receptor 1, c-Jun/c-Fos, PKA-reg (cAMP-dependent), AP-1, JNK(MAPK8-10), Protein kinase G1, B-Raf, Adenylate cyclase type I, FosB/JunB, G-protein alpha-s, PGES2, NUR77, c-Fos, JunB, ATF-3, JNK1(MAPK8), Galpha(q)-specific PACAP GPCR, p38 MAPK, c-Jun/c-Jun, Adenylate cyclase, c-Jun, MKP-1, FosB, Protein kinase G
22	Inflammation_TREM1 signaling	145	0.00354913	0.0246902	0.00354913	0.0246902	21	IL-6, I-kB, EGR1, c-Jun/c-Fos, IRAK1/2, JNK(MAPK8-10), CD40(TNFRSF5), Cytochrome c, c-Cbl, ZAP70, p38delta (MAPK13), Calcineurin B (regulatory), PLC-gamma 1, JNK1(MAPK8), p38 MAPK, NFKBIA, NF-AT, PLC-gamma, IRAK1, c-Jun, MEF2C
23	Neurophysiological process_Corticoliberin signaling	49	0.00361703	0.0246902	0.00361703	0.0246902	10	EGR1, G-protein beta/gamma, PKA-reg (cAMP-dependent), NCOA1 (SRC1), B-Raf, NURR1, G-protein alpha-s, NUR77, c-Fos, Adenylate cyclase
24	Immune response_BCR pathway	137	0.00399469	0.0261319	0.00399469	0.0261319	20	NF-AT5, GSK3 alpha/beta, I-kB, EGR1, CD72, AP-1, JNK(MAPK8-10), IQGAP1, p70 S6 kinase1, PTEN, Lyn, PLC-gamma 1, JNK1(MAPK8), NFKBIE, NFKBIA, NF-AT, PLC-gamma, Casein kinase II, alpha chain (CSNK2A1), Bcl-2, c-Jun
25	Cytoskeleton_Actin filaments	176	0.00422191	0.0265136	0.00422191	0.0265136	24	ERBIN, Talin, SPTBN(spectrin1-4), Kindlin-2, Band 4.1-like protein 2, LATS1, Protein kinase G1, EPB41, MTSS1, Myosin VI, mDIA2(DIAPH3), ABI2, Dystrophin, CD44, DAAM1, ERM proteins, DIA1, TRIPs, Beta-fodrin, Utrophin, EVL, ARPC2, Spectrin beta, erythrocytic, Protein kinase G
26	Cell adhesion_Cell junctions	162	0.00631966	0.0368886	0.00631966	0.0368886	22	Casein kinase II, alpha chains, ERBIN, MAGI-1(BAIAP1), JAM3, MUPP1, ATP1B1, EPB41, ARHGEF2, PKC, PTEN, ZAP70, CASK, p120-catenin, Beta-fodrin, Alpha-catenin, Alpha-1 catenin, PLC-gamma, Casein kinase II, alpha chain (CSNK2A1), Connexin 43, Nectin-3, Casein kinase II, Desmoplakin
27	Inflammation_IL-10 anti-inflammatory response	87	0.0063439	0.0368886	0.0063439	0.0368886	14	STAT3, IL-6, I-kB, IRAK1/2, p70 S6 kinase1, Cyclin D3, p38delta (MAPK13), p38 MAPK, NFKBIE, NFKBIA, SOCS3, Nucleolysin TIAR, STAT1, Cyclin D
28	Immune response_IL-5 signalling	38	0.00735672	0.0412502	0.00735672	0.0412502	8	STAT3, Cyclin D3, c-Fos, JunB, Lyn, Bcl-2, c-Jun, STAT1
29	Development_EMT_Regulation of epithelial-to-mesenchymal transition	225	0.00763221	0.0412584	0.00763221	0.0412584	28	STAT3, Calcineurin B1, I-kB, EGR1, c-Jun/c-Fos, TGF-beta, AP-1, JNK(MAPK8-10), GSK3 beta, BMP7, c-Fos, NOX4, PDGF receptor, c-Cbl, PTEN, TGF-beta 3, HIF1A, TCF8, ETS1, JNK1(MAPK8), p38 MAPK, IGF-2, EDNRA, Bcl-2, c-Jun, STAT1, PDGF-R-beta, Desmoplakin
30	Cell adhesion_Attractive and repulsive receptors	175	0.00788377	0.0412584	0.00788377	0.0412584	23	Ephrin-B3, Neuropilin-2, SLIT3, Collagen XIII, Ephrin-A5, CD72, Ephrin-A receptors, GSK3 beta, VCAM1, B-Raf, Semaphorin 6D, Collagen IV, Ephrin-A, Netrin-1, Ephrin-A receptor 4, Ephrin-B, Ephrin-B receptors, NRCAM, UNC5C, Ephrin-B receptor 2, Neuropilin-1, LARG, PI3K cat class IB (p110-gamma)
31	Signal transduction_Androgen receptor signaling cross-talk	72	0.00841068	0.042596	0.00841068	0.042596	12	STAT3, PP2C alpha, IL-6, Rictor, IGF-1 receptor, PKA-reg (cAMP-dependent), GSK3 beta, p70 S6 kinase1, B-Raf, G-protein alpha-s, JNK1(MAPK8), p38 MAPK
32	Apoptosis_Anti-apoptosis mediated by external signals via NF-kB	111	0.0106867	0.0524253	0.0106867	0.0524253	16	IL-15, NGF, I-kB, G-protein beta/gamma, PP2A regulatory, VEGF-A, PKA-reg (cAMP-dependent), IL-15RA, IRAK1/2, CD40(TNFRSF5), PDGF receptor, TWEAK(TNFSF12), Adenylate cyclase, Bcl-2, PI3K cat class IB (p110-gamma), PDGF-R-beta
33	Proliferation_Positive regulation cell proliferation	221	0.0110193	0.0524253	0.0110193	0.0524253	27	STAT3, IGF-1 receptor, VEGF-A, MATK, PKA-reg (cAMP-dependent), AP-1, Galpha(i)-specific amine GPCRs, GSK3 beta, p70 S6 kinase1, SKP2, B-Raf, c-Fos, p21, Glypican-4, RalA, Dexras1, c-Kit, DIA1, JNK1(MAPK8), TCIRG1 (Atp6i), Neuropilin-1, EDNRA, PI3K cat class IB (p110-gamma), c-Jun, S1P3 receptor, EMP1 (Tmp), VEGF-B
34	Signal transduction_ERBB-family signaling	75	0.0115888	0.0535132	0.0115888	0.0535132	12	STAT3, I-kB, c-Jun/c-Fos, JNK(MAPK8-10), PKC-theta, c-Fos, K-RAS, c-Cbl, PTEN, PLC-gamma 1, c-Jun, MKP-1
35	Protein folding_Protein folding nucleus	58	0.0123038	0.0551067	0.0123038	0.0551067	10	Casein kinase II, alpha chains, SFRS12, SFRS2 (SC-35), HSC70, HSP90, HSP70, CD1d, RanBP2, HSPA1B, DNJC1
36	Development_Melanocyte development and pigmentation	50	0.0130668	0.0551067	0.0130668	0.0551067	9	RACK1, PKA-reg (cAMP-dependent), Protein kinase G1, GSK3 beta, B-Raf, Adenylate cyclase type I, G-protein alpha-s, c-Kit, MITF
37	Cytoskeleton_Regulation of cytoskeleton rearrangement	183	0.0132253	0.0551067	0.0132253	0.0551067	23	TRIO, Talin, SPTBN(spectrin1-4), G-protein beta/gamma, RHG7, Band 4.1-like protein 2, Galpha(i)-specific amine GPCRs, Protein kinase G1, EPB41, ARHGEF2, G-protein alpha-s, mDIA2(DIAPH3), PKC, CD44, PTEN, ERM proteins, DIA1, Beta-fodrin, EVL, ARPC2, Spectrin beta, erythrocytic, Protein kinase G, PREX1
38	Cell adhesion_Integrin-mediated cell-matrix adhesion	214	0.0133379	0.0551067	0.0133379	0.0551067	26	TRIO, Talin, PI4Kalpha, RHG7, Kindlin-2, ITGB5, Vitronectin, Osteopontin, GSK3 beta, ITGA8, IRAS, Collagen IV, ITGA10, Lpd, Myosin X, Tenascin-C, RhoB, ERM proteins, DIA1, NOV, PLC-gamma 1, PI4-kinase, PLC-gamma, c-Jun, Cyr61, RhoE
39	Signal transduction_ESR1-nuclear pathway	216	0.0149151	0.0600427	0.0149151	0.0600427	26	CAPER, TRIP2, SREBP1 precursor, IGF-1 receptor, VEGF-A, LBC, PKA-reg (cAMP-dependent), GSK3 beta, NCOA1 (SRC1), SREBP1 (nuclear), Adenylate cyclase type I, G-protein alpha-s, COMT, c-Fos, p21, JunB, LCoR (MLR2), RIP140, RAMP3, LDLR, Adenylate cyclase, SOCS3, SHP, Bcl-2, c-Jun, SAFB2
40	Inflammation_Amphoterin signaling	118	0.018539	0.0727655	0.018539	0.0727655	16	IL-6, I-kB, c-Jun/c-Fos, IRAK1/2, AP-1, JNK(MAPK8-10), VCAM1, PLAT (TPA), p38delta (MAPK13), JNK1(MAPK8), p38 MAPK, c-Jun/c-Jun, NFKBIE, NFKBIA, IRAK1, c-Jun
41	Transcription_mRNA processing	160	0.021109	0.0808322	0.021109	0.0808322	20	CAPER, SIAHBP1, SFRS3, SFRS12, Pcf11, SFRS10, SFRS2 (SC-35), FIP1L1, SF3B3, SRRM1, SRPK2, U1-70K, SRm300, p54, FUSIP1, PSF, PABP2, SFRS7 (9G8), SFRS8, LSM1
42	Muscle contraction_Relaxin signaling	83	0.0245789	0.0918782	0.0245789	0.0918782	12	IL-6, I-kB, G-protein beta/gamma, VEGF-A, PKA-reg (cAMP-dependent), Protein kinase G1, EDNRB, B-Raf, G-protein alpha-s, PDE4B, NFKBIA, PI3K cat class IB (p110-gamma)
43	Signal Transduction_TGF-beta, GDF and Activin signaling	154	0.027316	0.0997351	0.027316	0.0997351	19	ActRIIA, IL-6, Endoglin, IGF-1 receptor, PP2A regulatory, AP-1, JNK(MAPK8-10), Activin beta A, PKC, c-Fos, ALK-1, p21, TGF-beta 3, HIPK2, HIF1A, c-Kit, JNK1(MAPK8), p38 MAPK, c-Jun
44	DNA damage_Checkpoint	124	0.0282701	0.100873	0.0282701	0.100873	16	I-kB, JNK(MAPK8-10), TLK2, GADD45 gamma, BTG2, Cyclin D3, p21, ATR, ATF-3, JNK1(MAPK8), TLK1, p38 MAPK, Stromalins 1/2, c-Jun, Cyclin D, GADD45 beta
45	Proliferation_Lymphocyte proliferation	209	0.0312414	0.108998	0.0312414	0.108998	24	STAT3, IL-15, I-kB, G-protein beta/gamma, IL-15RA, JNK(MAPK8-10), p70 S6 kinase1, UBPY, c-FLIP (L), CD40(TNFRSF5), PKC-theta, ARHGEF2, Cyclin D3, c-Fos, p21, c-Cbl, ICOS, ZAP70, JNK1(MAPK8), NFKBIE, NFKBIA, PI3K cat class IB (p110-gamma), c-Jun, STAT1
46	Apoptosis_Anti-Apoptosis mediated by external signals via PI3K/AKT	233	0.0351073	0.118653	0.0351073	0.118653	26	IL-15, IL-6, IGF-1 receptor, NGF, GDNF, G-protein beta/gamma, Vitronectin, PP2A regulatory, VEGF-A, PKA-reg (cAMP-dependent), IL-15RA, c-FLIP (L), G-protein alpha-s, Collagen IV, PDGF receptor, JunB, c-Cbl, SOD2, UFO, Adenylate cyclase, c-FLIP (S), NFKBIA, Bcl-2, PI3K cat class IB (p110-gamma), PDGF-R-beta, VEGF-B
47	Inflammation_IL-12,15,18 signaling	59	0.0355205	0.118653	0.0355205	0.118653	9	IL-15, I-kB, AP-1, JNK(MAPK8-10), c-Fos, JNK1(MAPK8), IRAK1, c-Jun, STAT1
48	Immune response_Th17-derived cytokines	98	0.0372312	0.121456	0.0372312	0.121456	13	STAT3, IL-6, IKBZ, I-kB, c-Jun/c-Fos, JNK(MAPK8-10), GSK3 beta, c-Fos, p38 MAPK, SOCS3, Bcl-2, c-Jun, STAT1
49	Inflammation_Histamine signaling	213	0.0379068	0.121456	0.0379068	0.121456	24	IL-6, I-kB, G-protein beta/gamma, c-Jun/c-Fos, PKA-reg (cAMP-dependent), AP-1, JNK(MAPK8-10), VCAM1, p70 S6 kinase1, Adenylate cyclase type I, G-protein alpha-s, c-Fos, PLA2, p38delta (MAPK13), Calcineurin B (regulatory), PLC-gamma 1, JNK1(MAPK8), p38 MAPK, c-Jun/c-Jun, Adenylate cyclase, NFKBIE, NFKBIA, PLC-gamma, c-Jun
50	Apoptosis_Endoplasmic reticulum stress pathway	89	0.0397241	0.124709	0.0397241	0.124709	12	GADD34, I-kB, c-Jun/c-Fos, JNK(MAPK8-10), eIF5, C/EBP zeta, NUR77, Cytochrome c, SOD2, Bcl-2, c-Jun, JIK

## Sheet: Mouse ICC-DMP
Enrichment analysis report
Enrichment by Process Networks					QUpinICC-DMP
#	Networks	Total	pValue	Min FDR	p-value	FDR	In Data	Network Objects from Active Data
1	Cell cycle_G1-S Growth factor regulation	195	7.12101e-10	1.12512e-07	7.12101e-10	1.12512e-07	46	STAT3, HGF, GSK3 alpha/beta, Cyclin D2, PDGF-A, IGF-1 receptor, LTBP3, I-kB, c-Jun/c-Fos, PP2A regulatory, VEGF-A, TGF-beta, JunD/c-Fos, PI3K reg class IA (p85), AP-1, JNK(MAPK8-10), GSK3 beta, p70 S6 kinase1, PI3K reg class IA (p85-alpha), SMAD3, Cyclin D3, PKC, AKT(PKB), PI3K reg class IA, c-Fos, p21, IRF1, JunB, c-Cbl, c-Rel (NF-kB subunit), TGF-beta 3, RalA, IKK-alpha, Tcf(Lef), JNK1(MAPK8), …
2	Development_EMT_Regulation of epithelial-to-mesenchymal transition	225	1.05292e-08	8.31806e-07	1.05292e-08	8.31806e-07	48	STAT3, HGF, PDGF-A, IL-1RI, RhoA, ID2, HEY1, Calcineurin B1, I-kB, EGR1, Noggin, c-Jun/c-Fos, TGF-beta, PI3K reg class IA (p85), AP-1, JNK(MAPK8-10), HMGA2, GSK3 beta, COL1A2, SMAD3, FGFR2, AKT(PKB), PI3K reg class IA, c-Fos, PDGF receptor, c-Cbl, PTEN, TGF-beta 3, ATF-2, PINCH, IKK-alpha, SMAD7, TCF8, ETS1, WNT, JNK1(MAPK8), p38 MAPK, PAI1, p90Rsk, Frizzled, ROCK1, Bcl-2, Cofilin, c-Jun, STAT1, …
3	Cell cycle_G1-S Interleukin regulation	128	6.97929e-08	3.67576e-06	6.97929e-08	3.67576e-06	32	STAT3, GSK3 alpha/beta, Cyclin D2, IL-1RI, I-kB, c-Jun/c-Fos, JunD/c-Fos, PI3K reg class IA (p85), IRAK1/2, AP-1, JNK(MAPK8-10), GSK3 beta, p70 S6 kinase1, PI3K reg class IA (p85-alpha), Cyclin D3, AKT(PKB), PI3K reg class IA, c-Fos, p21, JunB, c-Rel (NF-kB subunit), RalA, IKK-alpha, JNK1(MAPK8), c-Jun/c-Jun, NFKBIA, Tob1, AKT3, c-Jun, STAT1, PI3K reg class IA (p55-gamma), Cyclin D
4	Signal transduction_WNT signaling	177	3.16946e-07	1.25194e-05	3.16946e-07	1.25194e-05	38	Casein kinase II, alpha chains, Cyclin D2, HB-EGF, RhoA, Casein kinase I, PP2A regulatory, VEGF-A, TGF-beta, PKA-reg type II (cAMP-dependent), TCF7L1 (TCF3), PKA-reg (cAMP-dependent), JNK(MAPK8-10), GSK3 beta, B-Raf, ERK3, G-protein alpha-s, SFRP1, c-Fos, CUX1, Casein kinase I gamma-3, PTEN, TGF-beta 3, HES1, p38delta (MAPK13), Tcf(Lef), WNT, JNK1(MAPK8), p38 MAPK, Adenylate cyclase, NF-AT, TCF7L…
5	Reproduction_FSH-beta signaling pathway	160	5.82838e-07	1.84177e-05	5.82838e-07	1.84177e-05	35	Cyclin D2, ActRIIA, IGF-1 receptor, EGR1, PP2A regulatory, VEGF-A, Histone H3.3, PKA-reg (cAMP-dependent), AP-1, ROR2, p90RSK3(RPS6KA2), p70 S6 kinase1, DUSP5, SMAD3, PBX, G-protein alpha-s, Histone H3, AKT(PKB), PI3K reg class IA, c-Fos, PRKAR2B, PBX1, IKK-alpha, p38 MAPK, Adenylate cyclase, BMPR1B, p90Rsk, NFKBIA, Tob1, BTG1, c-Jun, STAT1, IP3 receptor, PBX1/PREP2, Cyclin D
6	Signal transduction_NOTCH signaling	236	9.49531e-07	2.50043e-05	9.49531e-07	2.50043e-05	45	STAT3, PDGF-A, HB-EGF, Ubiquitin, TCF12, HEY1, Rictor, I-kB, FZD3, VEGF-A, TGF-beta, GLUT1, PI3K reg class IA (p85), Skp2/TrCP/FBXW, JNK(MAPK8-10), GSK3 beta, p70 S6 kinase1, SKP2, Lck, PI3K reg class IA (p85-alpha), B-Raf, SMAD3, SFRP1, AKT(PKB), PI3K reg class IA, c-Fos, p21, PDGF receptor, PTEN, c-Rel (NF-kB subunit), TGF-beta 3, PCAF, ATF-2, HES1, p38delta (MAPK13), FZD7, WNT, JNK1(MAPK8), p3…
7	Inflammation_MIF signaling	140	1.96626e-06	3.9499e-05	1.96626e-06	3.9499e-05	31	Casein kinase II, alpha chains, Cyclin D2, Ubiquitin, ETS2, I-kB, G-protein beta/gamma, c-Jun/c-Fos, PKA-reg (cAMP-dependent), IRAK1/2, JNK(MAPK8-10), SKP2, Adenylate cyclase type II, G-protein alpha-s, Cyclin D3, PKC, c-Fos, PLA2, IKK-alpha, ETS, Adenylate cyclase type IX, ETS1, JNK1(MAPK8), Adenylate cyclase, NFKBIA, IRAK1, Casein kinase II, alpha chain (CSNK2A1), c-Jun, IP3 receptor, Adenylate…
8	Signal Transduction_TGF-beta, GDF and Activin signaling	154	1.99995e-06	3.9499e-05	1.99995e-06	3.9499e-05	33	RPTPkappa, Cyclin D2, ActRIIA, RhoA, IGF-1 receptor, LTBP3, PP2A regulatory, JunD/c-Fos, PI3K reg class IA (p85), AP-1, JNK(MAPK8-10), SMAD3, PKC, BMP receptor 2, AKT(PKB), c-Fos, JunD, p21, TGF-beta 3, HIPK2, ATF-2, c-Kit, SMAD7, JNK1(MAPK8), BAMBI, p38 MAPK, PAI1, Tob1, c-Jun, IP3 receptor, TSC-22, ATF-2/c-Jun, SIP1 (ZFHX1B)
9	Development_Hedgehog signaling	254	3.19226e-06	5.60419e-05	3.19226e-06	5.60419e-05	46	Ubiquitin, RhoA, ID2, HEY1, ID3, SMAD5, ETS2, ID1, GAS1, EGR1, G-protein beta/gamma, MLL1 (HRX), EGR2 (Krox20), Casein kinase I, VEGF-A, PKA-reg type II (cAMP-dependent), Skp2/TrCP/FBXW, TCF7L1 (TCF3), G-protein alpha-12 family, FGF4, PKA-reg (cAMP-dependent), GSK3 beta, Clathrin, SKP2, DAB1, BMP receptor 2, FGFR2, p21, ROR-alpha, SAP18, PBX1, Gremlin, HES1, p38delta (MAPK13), TCF8, Casein kinase…
10	Cell adhesion_Attractive and repulsive receptors	175	1.36385e-05	0.000202266	1.36385e-05	0.000202266	34	Neuropilin-2, RhoA, SLIT3, Tiam1, CHL1, Neogenin, Ephrin-A receptor 7, ROCK, PI3K reg class IA (p85), MENA, Ephrin-A receptors, GSK3 beta, PI3K reg class IA (p85-alpha), B-Raf, NCAM1, Semaphorin 6D, ROBO2, PI3K reg class IA, Collagen IV, Plexin A2, 5T4, Netrin-1, ITGA5, ROBO1, Ephrin-A receptor 4, Ephrin-B2, Ephrin-B, Ephrin-B2 (CTF2), MACF1, Neuropilin-1, LARG, ROCK1, Cofilin, PI3K reg class IA …
11	Signal transduction_ESR1-membrane pathway	91	1.40818e-05	0.000202266	1.40818e-05	0.000202266	22	GSK3 alpha/beta, Cyclin D2, HB-EGF, RhoA, IGF-1 receptor, G-protein beta/gamma, PI3K reg class IA (p85), N-CoR, PKA-reg (cAMP-dependent), GSK3 beta, NCOA1 (SRC1), PI3K reg class IA (p85-alpha), B-Raf, Adenylate cyclase type II, G-protein alpha-s, AKT(PKB), c-Fos, Adenylate cyclase type IX, Adenylate cyclase, Adenylate cyclase type III, PI3K reg class IA (p55-gamma), G-protein alpha-13
12	Neurophysiological process_Corticoliberin signaling	49	1.66231e-05	0.00021749	1.66231e-05	0.00021749	15	EGR1, G-protein beta/gamma, JunD/c-Fos, PKA-reg (cAMP-dependent), NCOA1 (SRC1), Clathrin, B-Raf, NURR1, G-protein alpha-s, NUR77, c-Fos, JunD, NCOA2 (GRIP1/TIF2), Adenylate cyclase, IP3 receptor
13	Development_Regulation of angiogenesis	223	1.78948e-05	0.00021749	1.78948e-05	0.00021749	40	STAT3, PDGF-A, IL-1RI, HB-EGF, Biglycan, ID1, I-kB, Galpha(i)-specific peptide GPCRs, VEGF-A, IRAK1/2, Ephrin-A receptors, Galpha(q)-specific peptide GPCRs, HOXA3, SMAD3, COL4A3, PKC, AKT(PKB), TRPC1, PI3K reg class IA, FXR, p21, c-Rel (NF-kB subunit), PGAR, Thrombospondin 1, PCAF, Reticulon 4, TWEAK(TNFSF12), RhoB, Ephrin-A receptor 4, TCF8, MALT1, Ephrin-B2, Ephrin-B, PAI1, IRAK1, Cathepsin B, …
14	Development_Hemopoiesis, Erythropoietin pathway	136	2.61526e-05	0.00029515	2.61526e-05	0.00029515	28	STAT3, Cyclin D2, I-kB, G-protein beta/gamma, PI3K reg class IA (p85), AP-1, JNK(MAPK8-10), CISH, PI3K reg class IA (p85-alpha), Cyclin D3, AKT(PKB), PI3K reg class IA, c-Fos, c-Cbl, c-Kit, IKK-alpha, p38delta (MAPK13), JNK1(MAPK8), p38 MAPK, Bim, TRPC2, SOCS3, Bcl-2, c-Jun, STAT1, IP3 receptor, PI3K reg class IA (p55-gamma), Cyclin D
15	Inflammation_Amphoterin signaling	118	4.25961e-05	0.000448679	4.25961e-05	0.000448679	25	RhoA, I-kB, c-Jun/c-Fos, ROCK, PI3K reg class IA (p85), IRAK1/2, AP-1, JNK(MAPK8-10), PI3K reg class IA (p85-alpha), AKT(PKB), PI3K reg class IA, IKK-alpha, p38delta (MAPK13), MyHC, JNK1(MAPK8), p38 MAPK, c-Jun/c-Jun, PAI1, NFKBIA, AKT3, IRAK1, ROCK1, Cofilin, c-Jun, PI3K reg class IA (p55-gamma)
16	Signal Transduction_BMP and GDF signaling	91	0.00014449	0.00142684	0.00014449	0.00142684	20	ActRIIA, SMAD5, ID1, YB-1, Noggin, PP2A regulatory, ROR2, SMAD6, BMP receptor 2, AKT(PKB), JunD, p21, Gremlin, ATF-2, SMAD7, YY1, p38 MAPK, BMPR1B, Tob1, GADD45 beta
17	Signal Transduction_Cholecystokinin signaling	106	0.000166919	0.00155136	0.000166919	0.00155136	22	RhoA, G-protein beta/gamma, Galpha(i)-specific peptide GPCRs, c-Jun/c-Fos, PI3K reg class IA (p85), LBC, G-protein alpha-12 family, PKA-reg (cAMP-dependent), GSK3 beta, PI3K reg class IA (p85-alpha), Galpha(q)-specific peptide GPCRs, FGFR2, AKT(PKB), c-Fos, ATF-2, IKK-alpha, p38delta (MAPK13), p38 MAPK, Adenylate cyclase, LARG, IP3 receptor, G-protein alpha-13
18	Signal transduction_Androgen receptor signaling cross-talk	72	0.000180026	0.00158023	0.000180026	0.00158023	17	STAT3, PP2C alpha, HB-EGF, Rictor, IGF-1 receptor, PKA-reg (cAMP-dependent), GSK3 beta, p70 S6 kinase1, PI3K reg class IA (p85-alpha), B-Raf, SMAD3, G-protein alpha-s, AKT(PKB), WNT, JNK1(MAPK8), p38 MAPK, Frizzled
19	Transcription_mRNA processing	160	0.000210345	0.00174919	0.000210345	0.00174919	29	CAPER, SIAHBP1, NHP2-like protein 1, SFRS3, SAM68, SFRS12, Pcf11, SFRS10, SFRS2 (SC-35), FIP1L1, SF3B3, SRRM1, Poly(A) polymerase, SRPK2, U1-70K, SRm300, NXF1, p54, RNMT, PSF, PABP2, CPSF6, hnRNP A2, PRPF4B, PABPC1, SFRS7 (9G8), SFRS8, LSM1, SPF30
20	Cell adhesion_Cell junctions	162	0.000262319	0.00207232	0.000262319	0.00207232	29	Casein kinase II, alpha chains, ERBIN, RhoA, Tiam1, Plakophilin 4, ROCK, PI3K reg class IA (p85), JAM3, PARD3, MUPP1, PKC, Cadherin 11, Connexin 46, PTEN, Rab-13, p120-catenin, Tcf(Lef), PARD6, Beta-fodrin, 14-3-3 zeta/delta, Alpha-catenin, Alpha-1 catenin, Casein kinase II, alpha chain (CSNK2A1), ROCK1, SIP1 (ZFHX1B), ZO-2, Nectin-3, Casein kinase II, 14-3-3
21	Apoptosis_Anti-Apoptosis mediated by external signals via MAPK and JAK/STAT	179	0.000300437	0.00226043	0.000300437	0.00226043	31	STAT3, PDGF-A, EGR1, G-protein beta/gamma, PI3K reg class IA (p85), PKA-reg (cAMP-dependent), IRAK1/2, JNK(MAPK8-10), PI3K reg class IA (p85-alpha), B-Raf, G-protein alpha-s, PI3K reg class IA, c-Fos, JunD, PDGF receptor, JunB, c-Cbl, BTF, ATF-2, C/EBPbeta, PARD6, JNK1(MAPK8), p38 MAPK, Bim, p90Rsk, SOCS3, Bcl-2, c-Jun, STAT1, IP3 receptor, PDGF-R-beta
22	Inflammation_IL-2 signaling	104	0.00034746	0.00233848	0.00034746	0.00233848	21	STAT3, Cyclin D2, I-kB, c-Jun/c-Fos, PI3K reg class IA (p85), AP-1, CISH, p70 S6 kinase1, Lck, PI3K reg class IA (p85-alpha), AKT(PKB), c-Fos, PTEN, IKK-alpha, Calcineurin B (regulatory), p38 MAPK, NFKBIA, NF-AT, Bcl-2, c-Jun, IP3 receptor
23	Proliferation_Positive regulation cell proliferation	221	0.00035075	0.00233848	0.00035075	0.00233848	36	STAT3, HGF, RhoA, ID2, IGF-1 receptor, Galpha(i)-specific peptide GPCRs, VEGF-A, JunD/c-Fos, Serotonin receptor, FGF4, PKA-reg (cAMP-dependent), AP-1, Galpha(i)-specific amine GPCRs, GSK3 beta, p70 S6 kinase1, SKP2, B-Raf, SMAD3, VEGF-C, FGFR2, AKT(PKB), PI3K reg class IA, c-Fos, p21, RalA, ATF-2, Dexras1, c-Kit, DIA1, JNK1(MAPK8), Pleiotrophin (OSF1), Tob1, Neuropilin-1, CSPG4 (NG2), c-Jun, EMP1…
24	Development_Ossification and bone remodeling	157	0.000355213	0.00233848	0.000355213	0.00233848	28	ActRIIA, SMAD5, ETS2, Galpha(s)-specific prostanoid GPCRs, TGF-beta, TIEG, GSK3 beta, BMP5, SMAD6, BMP receptor 2, Osteoprotegerin, FGFR2, Cadherin 11, TIEG1, C/EBPbeta, ETS, SMAD7, Chordin-like 1, WNT, p38 MAPK, Pleiotrophin (OSF1), BMPR1B, p90Rsk, Tob1, Frizzled, YAP1 (YAp65), GHR, C/EBPdelta
25	Immune response_TCR signaling	174	0.000404931	0.00255916	0.000404931	0.00255916	30	Ubiquitin, MHC class I, RhoA, I-kB, TPL2(MAP3K8), ROCK, PI3K reg class IA (p85), CD137 ligand(TNFSF9), AP-1, JNK(MAPK8-10), Lck, AKT(PKB), PI3K reg class IA, c-Fos, ATF-2, IKK-alpha, p38delta (MAPK13), MALT1, Calcineurin B (regulatory), JNK1(MAPK8), p38 MAPK, Bim, NFKBIA, NF-AT, ROCK1, Bcl-2, Cofilin, c-Jun, IP3 receptor, CARD11
26	Reproduction_Gonadotropin regulation	199	0.000441058	0.00268028	0.000441058	0.00268028	33	IL-1RI, HB-EGF, MKP-2, EGR1, G-protein beta/gamma, ABCC4, c-Jun/c-Fos, Ionotropic glutamate receptor, PKA-reg (cAMP-dependent), AP-1, JNK(MAPK8-10), PER1, B-Raf, FosB/JunB, G-protein alpha-s, NUR77, AKT(PKB), PI3K reg class IA, c-Fos, JunB, ATF-2, ATF-3, PKC-delta, JNK1(MAPK8), p38 MAPK, c-Jun/c-Jun, Adenylate cyclase, p90Rsk, c-Jun, IP3 receptor, MKP-1, FosB, Kainate receptor
27	Inflammation_TREM1 signaling	145	0.000524095	0.00306693	0.000524095	0.00306693	26	IL-1RI, I-kB, EGR1, c-Jun/c-Fos, PI3K reg class IA (p85), IRAK1/2, JNK(MAPK8-10), PI3K reg class IA (p85-alpha), AKT(PKB), PI3K reg class IA, c-Cbl, ITGA5, IKK-alpha, p38delta (MAPK13), Calcineurin B (regulatory), JNK1(MAPK8), p38 MAPK, 14-3-3 zeta/delta, NFKBIA, NF-AT, AKT3, IRAK1, c-Jun, IP3 receptor, PI3K reg class IA (p55-gamma), 14-3-3
28	DNA damage_Checkpoint	124	0.000664853	0.00375167	0.000664853	0.00375167	23	Cyclin D2, Ubiquitin, GADD45 alpha, I-kB, JNK(MAPK8-10), TLK2, GADD45 gamma, BTG2, Cyclin D3, p21, ATR, ATF-2, ATF-3, JNK1(MAPK8), TLK1, p38 MAPK, 14-3-3 zeta/delta, Stromalins 1/2, c-Jun, ATF-2/c-Jun, Cyclin D, GADD45 beta, 14-3-3
29	Inflammation_Histamine signaling	213	0.000739811	0.00399721	0.000739811	0.00399721	34	RhoA, Guanylate cyclase, I-kB, G-protein beta/gamma, c-Jun/c-Fos, ROCK, PKA-reg (cAMP-dependent), GUCY1A3, AP-1, JNK(MAPK8-10), p70 S6 kinase1, Adenylate cyclase type II, G-protein alpha-s, c-Fos, PLA2, GGT5, Guanylate cyclase alpha, PKC-delta, IKK-alpha, p38delta (MAPK13), Adenylate cyclase type IX, Calcineurin B (regulatory), JNK1(MAPK8), p38 MAPK, c-Jun/c-Jun, Adenylate cyclase, CaMK II alpha,…
30	Development_Neurogenesis_Axonal guidance	230	0.000758965	0.00399721	0.000758965	0.00399721	36	MYH9, TRIO, Neuropilin-2, RhoA, SLIT3, Neogenin, Ephrin-A receptor 7, ROCK, PKA-reg (cAMP-dependent), MENA, Ephrin-A receptors, PARD3, B-Raf, DAB1, NCAM1, ENC1, G-protein alpha-s, Semaphorin 6D, Mindin, ROBO2, PI3K reg class IA, Plexin A2, Netrin-1, Reticulon 4, ERM proteins, ROBO1, MyHC, Ephrin-A receptor 4, Ephrin-B2, Ephrin-B, Neuropilin-1, LARG, Cofilin, IP3 receptor, GRAF, MIR (Idol)
31	Reproduction_Progesterone signaling	214	0.000805737	0.00410666	0.000805737	0.00410666	34	STAT3, HGF, RhoA, HSP40, IGF-1 receptor, ADAM-TS1, VEGF-A, PI3K reg class IA (p85), HPGD, PKA-reg (cAMP-dependent), HOXA1, AP-1, PDE3, GSK3 beta, NCOA1 (SRC1), PI3K reg class IA (p85-alpha), Galpha(q)-specific peptide GPCRs, G-protein alpha-s, PI3K reg class IA, JDP2, PLA2, PDE3B, NCOA2 (GRIP1/TIF2), PCAF, ATF-2, Tcf(Lef), WNT, Adenylate cyclase, SLK, p90Rsk, Frizzled, c-Jun, IP3 receptor, BTEB1
32	Inflammation_IL-6 signaling	119	0.000904645	0.00446669	0.000904645	0.00446669	22	STAT3, C/EBP, I-kB, c-Jun/c-Fos, PI3K reg class IA (p85), AP-1, PI3K reg class IA (p85-alpha), AKT(PKB), PI3K reg class IA, c-Fos, p21, IKK-alpha, C/EBPbeta, 14-3-3 zeta/delta, NFKBIA, SOCS3, AKT3, Bcl-2, c-Jun, HDL proteins, PI3K reg class IA (p55-gamma), 14-3-3
33	Neurophysiological process_Circadian rhythm	76	0.00107373	0.0051409	0.00107373	0.0051409	16	PER2, REV-ERBalpha, EGR1, PKA-reg (cAMP-dependent), PER1, B-Raf, G-protein alpha-s, c-Fos, ROR-alpha, JunB, CLOCK, DEC1 (Stra13), PER3, p90Rsk, c-Jun, IP3 receptor
34	Reproduction_Feeding and Neurohormone signaling	211	0.00126036	0.00585696	0.00126036	0.00585696	33	Casein kinase II, alpha chains, STAT3, Cyclin D2, Galpha(q)-specific Class A Orphan/other GPCRs, SG2NA, G-protein beta/gamma, Galpha(i)-specific peptide GPCRs, PP2A regulatory, TGF-beta, PI3K reg class IA (p85), PKA-reg (cAMP-dependent), p70 S6 kinase1, PI3K reg class IA (p85-alpha), Galpha(q)-specific peptide GPCRs, B-Raf, G-protein alpha-s, Cyclin D3, Histone H3, AKT(PKB), PI3K reg class IA, c-…
35	Signal transduction_Leptin signaling	107	0.00132497	0.00598129	0.00132497	0.00598129	20	STAT3, GSK3 alpha/beta, I-kB, EGR1, c-Jun/c-Fos, VEGF-A, PKA-reg (cAMP-dependent), AP-1, AKT(PKB), PI3K reg class IA, c-Fos, PDE3B, ACACB, IKK-alpha, C/EBPbeta, AMPK beta subunit, PAI1, SOCS3, STAT1, C/EBPdelta
36	Immune response_IL-5 signalling	38	0.00159537	0.00700191	0.00159537	0.00700191	10	STAT3, PI3K reg class IA (p85), Cyclin D3, AKT(PKB), c-Fos, JunB, PKC-delta, Bcl-2, c-Jun, STAT1
37	Protein folding_Protein folding nucleus	58	0.00169993	0.00725916	0.00169993	0.00725916	13	Casein kinase II, alpha chains, SFRS12, MLL1 (HRX), AIPL1, SFRS2 (SC-35), HSC70, HSP70, HSPA4, CD1d, RanBP2, YY1, HSPA1B, DNJC1
38	Signal transduction_ESR1-nuclear pathway	216	0.00187993	0.00781654	0.00187993	0.00781654	33	CAPER, Ubiquitin, TRIP2, IGF-1 receptor, ING1, VEGF-A, N-CoR, LBC, PKA-reg (cAMP-dependent), GSK3 beta, NCOA1 (SRC1), Adenylate cyclase type II, SMAD3, G-protein alpha-s, AKT(PKB), LMO4, PI3K reg class IA, c-Fos, p21, JunB, LCoR (MLR2), RIP140, NCOA2 (GRIP1/TIF2), IKK-alpha, Adenylate cyclase type IX, LDLR, HSP27, Adenylate cyclase, p90Rsk, SOCS3, Bcl-2, c-Jun, Adenylate cyclase type III
39	Cardiac development_Wnt_beta-catenin, Notch, VEGF, IP3 and integrin signaling	150	0.00196259	0.007951	0.00196259	0.007951	25	Casein kinase II, alpha chains, GSK3 alpha/beta, Neuropilin-2, RhoA, ID2, HEY1, ID3, IP3R1, Phospholamban, Calcineurin B1, ID1, G-protein beta/gamma, MEF2A, VEGF-A, GSK3 beta, MEF2, PTEN, Thrombospondin 1, HES1, MyHC, Tcf(Lef), WNT, VANGL2, Frizzled, IP3 receptor
40	Immune response_BCR pathway	137	0.00265619	0.0104919	0.00265619	0.0104919	23	NF-AT5, GSK3 alpha/beta, Cyclin D2, I-kB, EGR1, AP-1, JNK(MAPK8-10), p70 S6 kinase1, AKT(PKB), PI3K reg class IA, PTEN, ATF-2, IKK-alpha, MALT1, JNK1(MAPK8), NFKBIA, NF-AT, Casein kinase II, alpha chain (CSNK2A1), Bcl-2, c-Jun, IP3 receptor, ATF-2/c-Jun, CARD11
41	Immune response_Th17-derived cytokines	98	0.002771	0.0106785	0.002771	0.0106785	18	STAT3, C/EBP, IKBZ, I-kB, c-Jun/c-Fos, JNK(MAPK8-10), GSK3 beta, AKT(PKB), PI3K reg class IA, c-Fos, IKK-alpha, C/EBPbeta, p38 MAPK, SOCS3, Bcl-2, c-Jun, STAT1, C/EBPdelta
42	Inflammation_Neutrophil activation	215	0.0033306	0.0125294	0.0033306	0.0125294	32	STAT3, GRO-2, RhoA, I-kB, G-protein beta/gamma, Galpha(i)-specific peptide GPCRs, c-Jun/c-Fos, ROCK, JunD/c-Fos, PI3K reg class IA (p85), AP-1, PI3K reg class IA (p85-alpha), Adenylate cyclase type II, AKT(PKB), PI3K reg class IA, PLA2, PKC-delta, IKK-alpha, p38delta (MAPK13), Adenylate cyclase type IX, p38 MAPK, c-Jun/c-Jun, Adenylate cyclase, NFKBIA, ROCK1, Cofilin, c-Jun, IP3 receptor, Adenyla…
43	Proliferation_Negative regulation of cell proliferation	184	0.00426578	0.0156742	0.00426578	0.0156742	28	MDM4, IL-1RI, IGF-1 receptor, GAS1, EGR1, G-protein beta/gamma, Galpha(i)-specific peptide GPCRs, FGFR3, ADAM-TS1, ING1, TGF-beta, PI3K reg class IA (p85), IRAK1/2, CGRRF1, B-Raf, BTG2, p21, TGF-beta 3, PCAF, RBBP4 (RbAp48), ETS1, TOB2, G-protein alpha-14, KLF4, MITF, BTG1, Bcl-2, STAT1
44	Inflammation_IFN-gamma signaling	110	0.00438043	0.0157297	0.00438043	0.0157297	19	RASSF5, I-kB, AKT(PKB), PI3K reg class IA, p21, IRF1, c-Cbl, ATF-2, PKC-delta, IKK-alpha, C/EBPbeta, SMAD7, p38 MAPK, PAI1, eIF2S2, NFKBIA, AKT3, STAT1, IP3 receptor
45	Inflammation_IL-10 anti-inflammatory response	87	0.00459541	0.016135	0.00459541	0.016135	16	STAT3, Cyclin D2, I-kB, IRAK1/2, p70 S6 kinase1, Cyclin D3, AKT(PKB), PI3K reg class IA, IKK-alpha, p38delta (MAPK13), p38 MAPK, NFKBIA, SOCS3, Nucleolysin TIAR, STAT1, Cyclin D
46	Development_Keratinocyte differentiation	58	0.00508553	0.0174677	0.00508553	0.0174677	12	c-Jun/c-Fos, SMAD3, c-Fos, JunD, p21, PKC-delta, VDR, IKK-alpha, p38delta (MAPK13), JNK1(MAPK8), c-Jun, IP3 receptor
47	Cell adhesion_Cadherins	180	0.00603949	0.020303	0.00603949	0.020303	27	Casein kinase II, alpha chains, ERBIN, RACK1, RhoA, Plakophilin 4, Formin, H-cadherin, Casein kinase I, PI3K reg class IA (p85), GSK3 beta, DAB1, PKC, Cadherin 11, AKT(PKB), FHL2, PTEN, p120-catenin, Tcf(Lef), WNT, WIF1, Presenilin 1, Alpha-catenin, Alpha-1 catenin, Casein kinase II, alpha chain (CSNK2A1), Frizzled, Nectin-3, Casein kinase II
48	Signal transduction_CREM pathway	98	0.00654063	0.0215296	0.00654063	0.0215296	17	Cyclin D2, Ubiquitin, Casein kinase I, PKA-reg (cAMP-dependent), AP-1, G-protein alpha-s, Beta-1 adrenergic receptor, AKT(PKB), c-Fos, HXK2, VDR, C/EBPbeta, ETV3, GPD2, Adenylate cyclase, p90Rsk, NF-AT
49	Immune response_Phagosome in antigen presentation	243	0.00678726	0.0218855	0.00678726	0.0218855	34	Casein kinase II, alpha chains, MHC class I, RhoA, I-kB, ROCK, PI3K reg class IA (p85), HLA-Cw3, JNK(MAPK8-10), PI3K reg class IA (p85-alpha), VCP, HLA-C, SEC61 alpha, HLA-B, AKT(PKB), PI3K reg class IA, c-Cbl, HSP70, ITGA5, RalA, HLA-A, ERM proteins, PA200, IKK-alpha, p38delta (MAPK13), PSMD9, JNK1(MAPK8), p38 MAPK, NFKBIA, A2M receptor, Casein kinase II, alpha chain (CSNK2A1), ROCK1, Cofilin, I…
50	Inflammation_Protein C signaling	108	0.0079756	0.0247602	0.0079756	0.0247602	18	Junctin, RhoA, Tiam1, I-kB, G-protein beta/gamma, ROCK, G-protein alpha-12 family, IRAK1/2, AKT(PKB), IKK-alpha, PAI1, NFKBIA, IRAK1, ROCK1, Cofilin, c-Jun, IP3 receptor, G-protein alpha-13

## Sheet: Mouse 2xSCS2F10 ICC stem cells
Enrichment analysis report
Enrichment by Process Networks					QUpin2xSCS2F10
#	Networks	Total	pValue	Min FDR	p-value	FDR	In Data	Network Objects from Active Data
1	Cell cycle_G1-S Interleukin regulation	128	6.27356e-15	9.03891e-13	6.27356e-15	9.03891e-13	81	MEK1(MAP2K1), p38alpha (MAPK14), p14ARF, PI3K cat class IA, E2F1/DP1 complex, AKT1, RelA (p65 NF-kB subunit), Cyclin D3, GRB2, NF-kB1 (p50), SITPEC (ECSIT), JunB, NF-kB2 (p52), DP1, PI3K cat class IA (p110-beta), E2F1, TRAF6, ERK1/2, Cyclin D, c-Raf-1, IKK (cat), SOS, RelB (NF-kB subunit), NIK(MAP3K14), SOS1, p21, MKK7 (MAP2K7), JNK1(MAPK8), JAK3, NFKBIA, MEK4(MAP2K4), NF-kB p65/p65, CDK6, STAT3,…
2	Cell cycle_G1-S Growth factor regulation	195	1.14417e-14	9.03891e-13	1.14417e-14	9.03891e-13	110	HGF, MEK1(MAP2K1), LTBP3, JAK2, TGF-beta 1, cPKC (conventional), p14ARF, PI3K cat class IA, E2F1/DP1 complex, AKT1, RelA (p65 NF-kB subunit), Cyclin D3, GRB2, NF-kB1 (p50), JunB, c-Cbl, NF-kB2 (p52), DP1, PI3K cat class IA (p110-beta), Tcf(Lef), E2F1, TGF-beta receptor type II, EGFR, Ski, G-protein alpha-i family, APC protein, ERK1/2, Cyclin D, PP2A regulatory, VEGF-A, TGF-beta, c-Raf-1, IKK (cat…
3	Signal transduction_WNT signaling	177	1.33885e-11	7.0513e-10	1.33885e-11	7.0513e-10	96	Casein kinase II, alpha chains, MEK1(MAP2K1), Casein kinase II, beta chain (Phosvitin), WNT4, p38alpha (MAPK14), Calcineurin A (alpha), TGF-beta 1, Casein kinase I delta, Calcineurin A (catalytic), B-Raf, CD44, Fra-1, Tcf(Lef), GATA-6, E2F1, TGF-beta receptor type II, EGFR, G-protein alpha-i family, APC protein, Lef-1, MEK3(MAP2K3), WISP2, HB-EGF, PP2A cat (beta), Casein kinase I epsilon, Beta-ca…
4	Development_EMT_Regulation of epithelial-to-mesenchymal transition	225	2.16895e-11	8.56734e-10	2.16895e-11	8.56734e-10	115	HGF, MEK1(MAP2K1), p38alpha (MAPK14), N-cadherin, ITGB1, Tuberin, JAK2, Arkadia, TGF-beta 1, MLK3(MAP3K11), OSM receptor, PI3K cat class IA, RelA (p65 NF-kB subunit), Lysyl oxidase, GRB2, c-Cbl, E2A, HIF1A, TRAF2, PINCH, SMURF1, SMAD7, ITGB3, ETS1, alpha-V/beta-1 integrin, TGF-beta receptor type II, BMP4, EGFR, G-protein alpha-i family, Lef-1, MEK3(MAP2K3), MKL2(MRTF-B), ERK1/2, ALK-2, CrkL, Beta…
5	Translation_Regulation of initiation	127	3.39639e-11	1.07326e-09	3.39639e-11	1.07326e-09	74	Casein kinase II, alpha chains, MEK1(MAP2K1), Casein kinase II, beta chain (Phosvitin), p38alpha (MAPK14), Tuberin, TGF-beta 1, MLK3(MAP3K11), PI3K cat class IA, AKT1, GRB2, eIF2B5, c-Cbl, PI3K cat class IA (p110-beta), eIF3S4, eIF2B1, TGF-beta receptor type II, PP1-cat, EGFR, MEK3(MAP2K3), eIF4E, ERK1/2, eIF2B4, eIF4B, MSK1/2 (RPS6KA5/4), c-Raf-1, eIF3S7, SOS, PP2A catalytic, eIF3S10, eIF4A1, eI…
6	Protein folding_Response to unfolded proteins	69	3.72497e-10	9.80909e-09	3.72497e-10	9.80909e-09	46	UIP5, Torsin A, GRP78, EDEM, HSC70, eIF2AK3, HSP47, CD1d, HSP22, Endoplasmin, ATF-4, P4HB, AIP, HSP90 alpha, CRN, APP, UFD2, HSP90 beta, HSF1, HSF4, DNAJB6 (Hdj-1), HYOU1, Torsin B, Cyclophilin 60, HSP27, Calreticulin, AMFR, HSP40, Calnexin, HSP10 (mitochondrial), UBC7, IRE1, ERO1, HSP60, HSP90, CHIP, Kinesin light chain, HSP70, KLC1, HSPA4, OSP94, ATF-6 beta, Derlin1, ATF-6 alpha (50kDa), DNAJB2…
7	Inflammation_Amphoterin signaling	118	4.14954e-09	8.43739e-08	4.14954e-09	8.43739e-08	66	MEK1(MAP2K1), p38alpha (MAPK14), PI3K cat class IA, VCAM1, AKT1, RelA (p65 NF-kB subunit), MMP-13, NF-kB1 (p105), NF-kB1 (p50), ITGB2, ICAM1, NF-kB2 (p52), PI3K cat class IA (p110-beta), TRAF6, ERK1/2, IRAK2, c-Raf-1, IKK (cat), PAK1, LIMK1, MyHC, JNK1(MAPK8), IL-12 alpha, NFKBIA, Rac1, NF-kB p65/p65, RAGE, NF-kB p50/p50, I-kB, PI3K reg class IA (p85), AP-1, NF-kB2 (p100), p38beta (MAPK11), PI3K …
8	Apoptosis_Anti-apoptosis mediated by external signals via NF-kB	111	4.27209e-09	8.43739e-08	4.27209e-09	8.43739e-08	63	NIX, Sequestosome 1(p62), TNF-R2, c-IAP2, PI3K cat class IA, RelA (p65 NF-kB subunit), GRB2, APRIL(TNFSF13), TRAF3, RANKL(TNFSF11), TRAF2, CSF2RA, G-protein alpha-i family, TRAF6, PP2A regulatory, VEGF-A, PKA-reg (cAMP-dependent), IKK (cat), TRADD, SOS, PP2A catalytic, Caspase-9, Bcl-3, NIK(MAP3K14), Bcl-6, Fibronectin, p90Rsk, FN14(TNFRSF12A), COX-2 (PTGS2), NGF, CD30L (TNFSF8), I-kB, Shc, PI3K …
9	Signal transduction_NOTCH signaling	236	4.9312e-09	8.657e-08	4.9312e-09	8.657e-08	113	MEK1(MAP2K1), WNT4, p38alpha (MAPK14), ARNT, TCF12, Rictor, GATA-3, Tuberin, JAK2, TGF-beta 1, PI3K cat class IA, RelA (p65 NF-kB subunit), Raptor, B-Raf, NUMBL, GRB2, NF-kB1 (p105), NF-kB1 (p50), HES7, CD44, E2A, FZD6, HIF1A, Epiregulin, E2F1, SMRT, TGF-beta receptor type II, EGFR, SMURF2, MAML1, HIF-1, DVL-1, beta-TrCP, Presenilin 1, MEK3(MAP2K3), eIF4E, ERK1/2, Presenilin, GCN5, HB-EGF, eIF4B,…
10	Inflammation_IL-6 signaling	119	6.60553e-09	1.04367e-07	6.60553e-09	1.04367e-07	66	MEK1(MAP2K1), Tuberin, JAK2, 14-3-3 epsilon, gp130, PI3K cat class IA, Ceruloplasmin, AKT1, GRB2, NF-kB1 (p50), ITGA2B, LBP, NF-kB2 (p52), PI3K cat class IA (p110-beta), C/EBPbeta, C3, SERPINA3 (ACT), Fibrinogen beta, ERK1/2, 14-3-3, 14-3-3 gamma, c-Raf-1, IKK (cat), SAA3, SOS, SOS1, p21, Fibronectin, JAK3, PIAS3, NFKBIA, NF-kB p65/p65, STAT3, NF-kB p50/p50, 14-3-3 beta/alpha, I-kB, Shc, PI3K reg…
11	Inflammation_IL-10 anti-inflammatory response	87	2.99174e-08	4.29722e-07	2.99174e-08	4.29722e-07	51	p38alpha (MAPK14), Heme oxygenase 1, STAT5A, PI3K cat class IA, MMP-13, TIA-1, Cyclin D3, NF-kB1 (p50), IL10RB, NF-kB2 (p52), PI3K cat class IA (p110-beta), Tyk2, TRAF6, Nucleolysin TIAR, Cyclin D, IKK (cat), IL-12 alpha, NFKBIA, TIMP1, NF-kB p65/p65, STAT3, NF-kB p50/p50, Cyclin D2, I-kB, NF-kB2 (p100), p70 S6 kinase1, MAPKAPK2, p38beta (MAPK11), PI3K reg class IA, MyD88, IKK-alpha, TLR4, NFKBIE…
12	Immune response_TCR signaling	174	5.77671e-08	7.606e-07	5.77671e-08	7.606e-07	86	MEK1(MAP2K1), alpha-3/beta-1 integrin, p38alpha (MAPK14), AP-1 beta subunit, ITGB1, AP complex 1, PI3K cat class IA, AKT1, RelA (p65 NF-kB subunit), Calcineurin A (catalytic), GRB2, NF-kB1 (p105), NF-kB1 (p50), ITGB2, ICAM1, AP complex 2 medium (mu) chain, NF-kB2 (p52), TRAF2, ASK1 (MAP3K5), VHR, MEK3(MAP2K3), ERK1/2, AP1G1, alpha-5/beta-1 integrin, c-Raf-1, IKK (cat), SOS, PP2A catalytic, PAK1, …
13	Cell adhesion_Cadherins	180	7.70419e-08	9.36356e-07	7.70419e-08	9.36356e-07	88	Casein kinase II, alpha chains, RACK1, WNT4, alpha-3/beta-1 integrin, N-cadherin, Formin, ITGB1, Alpha-actinin 4, PI3K cat class IA, P-cadherin, MARK2, Protocadherin 7, ARVCF, AF-6, Tcf(Lef), G-protein alpha-12, PP1-cat, EGFR, Ski, DEP-1, APC protein, beta-TrCP, Presenilin 1, WISP2, Fer, DKK1, PCDHGC3, Casein kinase I epsilon, Beta-catenin, Nectin-2, WNT10A, MAST205, PTPR-mu, Axin1, SSX2IP, Alpha…
14	Cell cycle_G1-S	163	1.04279e-07	1.17686e-06	1.04279e-07	1.17686e-06	81	Karyopherin alpha 4, Tuberin, 14-3-3 epsilon, Importin (karyopherin)-beta, p14ARF, E2F1/DP1 complex, CDK5, TRIP15, Cyclin D3, GAK, CNOT7, DP1, E2F1, ANAPC11, beta-TrCP, Cyclin D, GADD45 beta, 14-3-3, NOL1, ANAPC2, MAD2b, Importin (karyopherin)-alpha, CDH1, 14-3-3 gamma, Axin1, Karyopherin beta 1, HDAC3, p21, BCAT1, Hamartin, CDK10, CRCM, Karyopherin alpha 1, NFKBIA, RAD9, CDK7, CDC27, ANAPC7, CDK…
15	Development_Regulation of angiogenesis	223	1.12068e-07	1.18045e-06	1.12068e-07	1.18045e-06	104	p38alpha (MAPK14), N-cadherin, Biglycan, ITGB1, JAK2, Semaphorin 5A, PI3K cat class IA, ERK5 (MAPK7), RelA (p65 NF-kB subunit), Ephrin-B receptor 4, SREBP1 (nuclear), GRB2, VHL, HIF1A, TGF-beta receptor type II, EGFR, G-protein alpha-i family, HIF-1, TRAF6, MKL2(MRTF-B), FOXM1, ERK1/2, PLC-delta, PRK1, HB-EGF, Beta-catenin, VEGF-A, CRK, Ephrin-A receptors, c-Raf-1, IKK (cat), Galpha(q)-specific p…
16	Development_Hemopoiesis, Erythropoietin pathway	136	1.34567e-07	1.32885e-06	1.34567e-07	1.32885e-06	70	MEK1(MAP2K1), p38alpha (MAPK14), STAT5A, JAK2, PI3K cat class IA, AKT1, RelA (p65 NF-kB subunit), Cyclin D3, GRB2, c-Cbl, PI3K cat class IA (p110-beta), ERK1/2, Cyclin D, PAK3, CrkL, c-Raf-1, IKK (cat), SOS, PAK1, SOS1, C3G, JNK1(MAPK8), TRPC2, Rac1, IP3 receptor, NF-kB p65/p65, STAT3, NF-kB p50/p50, Cyclin D2, Epo receptor, I-kB, Shc, PI3K reg class IA (p85), p120GAP, AP-1, p38beta (MAPK11), PI3…
17	Cell cycle_G2-M	206	1.70322e-07	1.58299e-06	1.70322e-07	1.58299e-06	97	TOP2 beta, MEK1(MAP2K1), p38alpha (MAPK14), HCF1, TCP1-theta, 14-3-3 epsilon, UBC, AKT1, GRB2, TCP1-zeta-1, CDC25C, PKA-cat alpha, HIPK2, U5-102 kDa, EGFR, ANAPC11, GTSE1, ASPP2, FOXM1, ERK1/2, GADD45 beta, 14-3-3, INCENP, ANAPC2, MAD2b, 14-3-3 gamma, CAP-C, Rad50, Cyclin G2, CAP-D2/D3, c-Raf-1, HDAC4, DNMT3A, SOS, p21, CDK10, CDC25, AKAP8, p90Rsk, RAD9, Securin, CDK7, CDC27, TCP1-alpha, ANAPC7, …
18	Inflammation_TREM1 signaling	145	2.30061e-07	1.91952e-06	2.30061e-07	1.91952e-06	73	MEK1(MAP2K1), p38alpha (MAPK14), ITGB1, 14-3-3 epsilon, PI3K cat class IA, AKT1, Calcineurin A (catalytic), GRB2, ITGB2, c-Cbl, ICAM1, PI3K cat class IA (p110-beta), TRAF6, IL1RAP, ERK1/2, 14-3-3, MD-2, IRAK2, 14-3-3 gamma, TIRAP (Mal), jBid, c-Raf-1, IKK (cat), SOS, NIK(MAP3K14), SOS1, JNK1(MAPK8), NFKBIA, NF-AT, TIMP1, IP3 receptor, CCL7, TREM2, I-kB, PI3K reg class IA (p85), p38beta (MAPK11), …
19	Proteolysis_Proteolysis in cell cycle and apoptosis	125	2.30828e-07	1.91952e-06	2.30828e-07	1.91952e-06	65	YME1L1, Sequestosome 1(p62), c-IAP2, FBXW2, TRIP15, HCOP9, BACE1, Fbxo3, ANAPC11, beta-TrCP, TRAF6, Presenilin 1, TRAF7, Caspase-4, Presenilin, ANAPC2, CDH1, CYLD, Caspase-9, NIK(MAP3K14), APP, Nicastrin, UFD2, GPS1, FBXO2, Calpain 2(m), A20, Impas 1, Cathepsin B, Securin, CDC27, ANAPC7, Cullin 1, FBXO8, CDC23, Caspase-7, ANAPC1, Cyclin E, ANAPC5, tBid, Caspase-3, Cathepsin C, FBX6, Thimet oligop…
20	Cell cycle_Mitosis	179	2.87867e-07	2.27415e-06	2.87867e-07	2.27415e-06	86	HGF, Tubulin gamma, Karyopherin alpha 4, DCTN2, Importin (karyopherin)-beta, CENP-B, NUMA1, EPB41, HZwint-1, LIC-1, CAPZ beta, CDC25C, PKR, ANAPC11, MACF1, HMG20B, DCTN1(p150Glued), INCENP, ANAPC2, MAD2b, SPBC25, PMF1, Importin (karyopherin)-alpha, NF45/90 complex, 14-3-3 gamma, DSN1, CAP-C, CAP-D2/D3, Karyopherin beta 1, CRK, HDAC6, Pin1, USP16, Sirtuin2, MPP6, Dynamin-2, CDC25, Karyopherin alph…
21	Signal transduction_ESR1-nuclear pathway	216	3.05853e-07	2.30118e-06	3.05853e-07	2.30118e-06	100	MEK1(MAP2K1), p38alpha (MAPK14), STAT5A, BAF250A, SRA1, PI3K cat class IA, RelA (p65 NF-kB subunit), GRP78, CYP1B1, NCOA4 (ARA70), SREBP1 (nuclear), REA, GRB2, NF-kB1 (p105), MEA, NF-kB1 (p50), JunB, NCOA3 (pCIP/SRC3), C3, REXO4, COBRA1, SMRT, EGFR, TBP, FOXM1, ERK1/2, BRG1, SAFB2, MGMT, RXRA, CAPER, TRIP2, Adenylate cyclase type VI, RBM9, CAD, DDX54, VEGF-A, Cyclin G2, PKA-reg (cAMP-dependent), …
22	Cell adhesion_Integrin-mediated cell-matrix adhesion	214	3.66408e-07	2.63147e-06	3.66408e-07	2.63147e-06	99	TRIO, BETA-PIX, MEK1(MAP2K1), alpha-3/beta-1 integrin, ITGB1, Alpha-actinin 4, Osteopontin, PI3K cat class IA, CD82, ITGAV, GRB2, ITGB2, ITGA2B, PI3K cat class IA (p110-beta), PINCH, Tcf(Lef), ITGB3, alpha-V/beta-1 integrin, Filamin C, ERK1/2, p190RhoGAP, Beta-catenin, ITGB5, alpha-5/beta-1 integrin, Alpha-actinin, CRK, Fibulin-2, c-Raf-1, SOS, PAK1, Lpd, LIMK1, Hamartin, Myosin X, Fibronectin, P…
23	Immune response_Phagosome in antigen presentation	243	6.48236e-07	4.4531e-06	6.48236e-07	4.4531e-06	109	Casein kinase II, alpha chains, p38alpha (MAPK14), ITGB1, Alpha-actinin 4, PI3K cat class IA, ELMO2, GRP78, SEC61 alpha, GRB2, NF-kB1 (p105), NF-kB1 (p50), c-Cbl, LBP, NF-kB2 (p52), PI3K cat class IA (p110-beta), C3, Endoplasmin, CrkL, PSMD11, HSP90 alpha, alpha-5/beta-1 integrin, FCGR3A, Alpha-actinin, CRK, IKK (cat), POR1, PSMD5, RalGDS, PAK1, PSMA7, Tapasin, LIMK1, PSME3, Casein kinase II, alp…
24	Signal Transduction_TGF-beta, GDF and Activin signaling	154	8.53317e-07	5.61767e-06	8.53317e-07	5.61767e-06	75	MEK1(MAP2K1), GATA-3, LTBP3, TGF-beta 1, PI3K cat class IA, BMP receptor 2, GRB2, HIPK2, HIF1A, SMURF1, SMAD7, Lefty-1, TGF-beta receptor type II, EGFR, Ski, Lef-1, MEK3(MAP2K3), ERK1/2, ALK-2, DAXX, RPTPkappa, SKIP, PP2A regulatory, Axin1, TGIF, c-Raf-1, MYF6, TGF-beta receptor type III (betaglycan), PP2A catalytic, p21, DAB2, SMAD2, JNK1(MAPK8), Rac1, IP3 receptor, MYOG, CDK6, COX-2 (PTGS2), Cy…
25	Inflammation_MIF signaling	140	1.34783e-06	8.51826e-06	1.34783e-06	8.51826e-06	69	Casein kinase II, alpha chains, Casein kinase II, beta chain (Phosvitin), VCAM1, CDK5, Cyclin D3, GRB2, NF-kB1 (p50), ICAM1, GCR-alpha, NF-kB2 (p52), ETS1, TRAF6, ERK1/2, Cyclin D, IRAK2, PHAP1 (pp32), Adenylate cyclase type VI, PKA-reg (cAMP-dependent), PGES, IKK (cat), Adenylate cyclase type I, PP2A catalytic, NIK(MAP3K14), Casein kinase II, alpha' chain (CSNK2A2), Adenylate cyclase type IX, JN…
26	Signal transduction_ESR2 pathway	77	2.24086e-06	1.32577e-05	2.24086e-06	1.32577e-05	43	MEK1(MAP2K1), STAT5A, AKT1, GRB2, SR-BI, NCOA3 (pCIP/SRC3), REXO4, SMRT, EGFR, ERK1/2, RXRA, CAPER, TRIP2, RBM9, DDX54, VEGF-A, c-Raf-1, SOS, MMS19L, NCOA2 (GRIP1/TIF2), GSTP1, AHR, Ubiquitin, SREBP1 precursor, Shc, AKR1C3, G-protein alpha-s, p38beta (MAPK11), ADA3-like protein, IGF-2, Oviductin, PELP1, MEK2(MAP2K2), eNOS, MNK2(GPRK7), N-CoR, TIF1-alpha, PP5, SP1, GCL cat, CHIP, c-Src, TdIF2
27	Apoptosis_Endoplasmic reticulum stress pathway	89	2.26556e-06	1.32577e-05	2.26556e-06	1.32577e-05	48	p38alpha (MAPK14), GRP78, Calcineurin A (catalytic), C/EBP zeta, EDEM, eIF2AK3, SOD2, TRAF2, Apaf-1, eIF3S4, PP1-cat, Endoplasmin, ASK1 (MAP3K5), MEK3(MAP2K3), ATF-4, ATF-6 alpha (90kDa), IKK (cat), eIF3S7, Caspase-9, Bak, Calpain 2(m), S1P, MEK4(MAP2K4), I-kB, Caspase-7, NUR77, eIF3S8, CREB3, tBid, NIPK, PP1-cat alpha, Caspase-3, Bcl-2, FasR(CD95), IP3R1, JNK(MAPK8-10), OASIS, IRE1, Calpain 1(mu…
28	Protein folding_Folding in normal condition	119	2.55347e-06	1.44089e-05	2.55347e-06	1.44089e-05	60	Calcineurin A (alpha), TCP1-theta, PPID, Calcineurin A (catalytic), GAK, HSC70, TCP1-zeta-1, HSP47, VHL, HIF1A, FKBP4, HSP22, Endoplasmin, CABIN1, AIP, HSP90 alpha, FKBP12, DNAJA2, DNAJA3 (TID1), Sti1, PFD1, SGTA, TCP1-gamma, HSP90 beta, TCP1-alpha, FKBP5, DNAJB11, HSF1, HSF4, DNAJB6 (Hdj-1), HYOU1, FKBP10, Csp, ERO1Lalpha, Cyclophilin 60, ST13 (Hip), TCP1-beta, HMGE, TRAP-1, HSP27, HSPBP1, SODD,…
29	Apoptosis_Anti-Apoptosis mediated by external signals via MAPK and JAK/STAT	179	2.87372e-06	1.56568e-05	2.87372e-06	1.56568e-05	83	BETA-PIX, MEK1(MAP2K1), NIX, STAT5A, JAK2, c-IAP2, STAT2, cPKC (conventional), PI3K cat class IA, CDK5, B-Raf, GRB2, SITPEC (ECSIT), JunB, c-Cbl, PKR, SOD2, Tyk2, C/EBPbeta, G-protein alpha-i family, TRAF6, MEK3(MAP2K3), ERK1/2, Adenylate cyclase type VI, CrkL, p90RSK2(RPS6KA3), PKA-reg (cAMP-dependent), CRK, c-Raf-1, Adenylate cyclase type I, SOS, PAK1, Bcl-3, MKK7 (MAP2K7), Fra-2, JNK1(MAPK8), …
30	Proteolysis_Ubiquitin-proteasomal proteolysis	166	3.04748e-06	1.60501e-05	3.04748e-06	1.60501e-05	78	MDM4, RAD18, Otubain1, UBE3C, Birc6, UBPY, SYVN1, SENP3, SPOP, RAD23A, KEAP1, SIAH2, UBE2H, c-Cbl, VHL, SMURF1, STARING, RAD6, HARI, SMURF2, UBCH7, TGT, Cezanne, DTX2, PSMD11, TRC8, PSMD5, PSMA7, SENP2, PSME3, SAE1, PA200, E2I, NEDD4, DTX3, EDD, Ubiquitin, NRDP1, Rnf14 (ARA54), PSMD3, PSMD1, PSMD2, Elongin B, MUF1, PSMD8, Tubulin gamma 1, PSMD7, Syntaxin 5, UBE2D3, Itch, HSPBP1, ECM29, AMFR, CDC3…
31	Protein folding_ER and cytoplasm	44	4.37312e-06	2.22888e-05	4.37312e-06	2.22888e-05	28	Casein kinase II, alpha chains, Torsin A, GRP78, SEC61 alpha, UGCGL1, EDEM, HSC70, FKBP9, HSP47, FKBP4, FAF1, P4HB, APP, FKBP5, HYOU1, ERO1Lalpha, PCAF, Calreticulin, Casein kinase II, SEC63, Calnexin, ERO1, HSP90, Kinesin light chain, HSP70, KLC1, SCO2, ATF-6 alpha (50kDa)
32	Signal transduction_Androgen receptor signaling cross-talk	72	5.9946e-06	2.95984e-05	5.9946e-06	2.95984e-05	40	MEK1(MAP2K1), p38alpha (MAPK14), Rictor, Tuberin, JAK2, TGF-beta 1, Raptor, B-Raf, GRB2, TGF-beta receptor type II, EGFR, ERK1/2, HB-EGF, Beta-catenin, PKA-reg (cAMP-dependent), c-Raf-1, SOS, Dsh, JNK1(MAPK8), STAT3, 4E-BP1, Shc, GSK3 beta, p70 S6 kinase1, G-protein alpha-s, WNT, FOXO3A, MDM2, IL-6, NF-kB, SMAD3, ERK2 (MAPK1), AKT(PKB), SP1, IGF-1, c-Src, p38 MAPK, PKA-cat (cAMP-dependent), Frizz…
33	Inflammation_IL-2 signaling	104	6.50957e-06	3.1167e-05	6.50957e-06	3.1167e-05	53	MEK1(MAP2K1), STAT5A, PI3K cat class IA, RelA (p65 NF-kB subunit), Calcineurin A (catalytic), GRB2, NF-kB1 (p50), NF-kB2 (p52), PI3K cat class IA (p110-beta), ERK1/2, c-Raf-1, IKK (cat), SOS, Caspase-9, CCR6, JAK3, NFKBIA, NF-AT, IP3 receptor, NF-kB p65/p65, STAT3, NF-kB p50/p50, Cyclin D2, I-kB, Shc, PI3K reg class IA (p85), AP-1, NF-kB2 (p100), p70 S6 kinase1, PI3K reg class IA (p85-beta), CDK4…
34	Apoptosis_Apoptotic nucleus	159	8.36043e-06	3.71165e-05	8.36043e-06	3.71165e-05	74	MDM4, HCF1, NUMA1, PREG3, RelA (p65 NF-kB subunit), ELMO2, TIA-1, SIAH2, ICAD, DDX41, PKR, iASPP, VHL, HIPK2, Tyk2, Apaf-1, C/EBPbeta, E2F1, IEX1, Histone H2B, ASPP2, DNA-PK, Lamin A/C, DAXX, GADD45 beta, Septin 4, PHAP1 (pp32), Jade-1, SGK1, Axin1, HDAC3, Caspase-9, p21, PCBP-4 (mcg10), Bcl-6, UFD2, Rac1, Acinus, Cullin 1, AHR, Ku80, Tip60, NF-kB2 (p100), Caspase-7, DNA polymerase kappa, Tubulin…
35	Cytoskeleton_Regulation of cytoskeleton rearrangement	183	8.37192e-06	3.71165e-05	8.37192e-06	3.71165e-05	83	Ankyrin 1, TRIO, Plectin 1, Tubulin gamma, Alpha-actinin 4, Drebrin, 14-3-3 epsilon, Band 4.1-like protein 2, PARD3, EPB41, CAPZ beta, RHO6, CD44, ACK1, G-protein alpha-i family, ARPC4, Filamin C, ERK1/2, Protein kinase G, 14-3-3, 14-3-3 gamma, SPTBN(spectrin1-4), KLEIP, Alpha-actinin, CRK, BPAG1, Alpha adducin, PAK1, ARF1, LIMK1, ARPC1, MyHC, Myosin IXb, Paxillin, Rac1, MRCK, VIL2 (ezrin), Talin…
36	Cell adhesion_Attractive and repulsive receptors	175	8.45693e-06	3.71165e-05	8.45693e-06	3.71165e-05	80	Semaphorin 3C, Plexin A3, ITGB1, Plexin B3, Semaphorin 5A, PI3K cat class IA, VCAM1, CDK5, Ephrin-B receptor 4, B-Raf, Semaphorin 6D, GRB2, RHO6, ITGB2, ICAM1, PI3K cat class IA (p110-beta), AF-6, SRGAP1, MACF1, LARG, Fer, ERK1/2, p190RhoGAP, SLIT3, alpha-5/beta-1 integrin, Plexin D1, Ephrin-A receptors, c-Raf-1, CRMP2, PAK1, 5T4, LIMK1, Fibronectin, ITGAL, Ephrin-A receptor 2, Intersectin, Paxil…
37	Inflammation_IFN-gamma signaling	110	9.15065e-06	3.90758e-05	9.15065e-06	3.90758e-05	55	MEK1(MAP2K1), JAK2, PI3K cat class IA, AKT1, IP10, EIF2S3, ITGB2, c-Cbl, ICAM1, PKR, PI3K cat class IA (p110-beta), PKC-delta, C/EBPbeta, SMAD7, ERK1/2, SERPINB9, CrkL, IRF9, CXCL16, IKK (cat), p21, C3G, IFN-beta, AFAP, eIF2S2, NFKBIA, IP3 receptor, alpha-L/beta-2 integrin, I-kB, PI3K reg class IA, PKC-alpha, IFI16, ATF-2, IKK-alpha, Cyclin E, PLC-gamma 1, SHP-2, TLR4, NFKBIE, IKK-beta, AKT3, PLC…
38	Inflammation_Inflammasome	118	1.03135e-05	4.28826e-05	1.03135e-05	4.28826e-05	58	p38alpha (MAPK14), Biglycan, NF-kB1 (p105), eIF2AK3, EIF2S3, PKR, RIPK2, TRAF2, eIF2B1, RIPK3, TRAF6, MEK3(MAP2K3), ERK1/2, eIF2B4, TIRAP (Mal), TXNIP (VDUP1), IKK (cat), VISA, TRADD, IFN-beta, eIF2S2, NFKBIA, IKK-epsilon, I-kB, PI3K reg class IA (p85), AP-1, NF-kB2 (p100), p38beta (MAPK11), MyD88, IKK-alpha, IFN-alpha, TLR4, NFKBIE, IL-33, IKK-beta, IRAK1, IRF5, RIPK1, TAB1, IL-1RI, NFKBIB, IKK-…
39	Reproduction_FSH-beta signaling pathway	160	1.10316e-05	4.46922e-05	1.10316e-05	4.46922e-05	74	MEK1(MAP2K1), p38alpha (MAPK14), ARNT, SPATA2, Tuberin, TGF-beta 1, PI3K cat class IA, DUSP5, GRK6, HIF1A, Epiregulin, TGF-beta receptor type II, BMP4, EGFR, G-protein alpha-i family, HIF-1, MEK3(MAP2K3), eIF4E, ERK1/2, Cyclin D, ALK-2, Beta-catenin, PP2A regulatory, VEGF-A, p90RSK2(RPS6KA3), PKA-reg (cAMP-dependent), c-Raf-1, Adenylate cyclase type I, TGF-beta receptor type III (betaglycan), PP2…
40	DNA damage_Checkpoint	124	1.35747e-05	5.36199e-05	1.35747e-05	5.36199e-05	60	MEK1(MAP2K1), p38alpha (MAPK14), Heme oxygenase 1, 14-3-3 epsilon, E2F1/DP1 complex, TLK2, Cyclin D3, CDC25C, E2F1, ANAPC11, DNA-PK, ERK1/2, Cyclin D, GADD45 beta, 14-3-3, ANAPC2, 14-3-3 gamma, Rad50, p21, JNK1(MAPK8), RAD9, p53BP1, Securin, CDC27, ANAPC7, CDK6, Cyclin D2, Ubiquitin, Ku80, 14-3-3 beta/alpha, I-kB, CDC23, MRE11, p38beta (MAPK11), LKB1, CDK4, ATF-2, Cyclin E, ANAPC5, Kinase MYT1, M…
41	Reproduction_Feeding and Neurohormone signaling	211	1.97371e-05	7.60601e-05	1.97371e-05	7.60601e-05	92	Casein kinase II, alpha chains, MEK1(MAP2K1), alpha-3/beta-1 integrin, Galpha(q)-specific Class A Orphan/other GPCRs, TEF-5, Tuberin, STAT5A, JAK2, PI3K cat class IA, CDK5, B-Raf, Cyclin D3, CD44, DCOR, HIF1A, C/EBPbeta, Xanthine oxidase, TGF-beta receptor type II, G-protein alpha-i family, eIF4E, PTPN2, Septin 4, PPAR-beta(delta)/RXR-alpha, 14-3-3 gamma, PP2A regulatory, TGF-beta, PKA-reg (cAMP-…
42	Reproduction_Progesterone signaling	214	2.08843e-05	7.85649e-05	2.08843e-05	7.85649e-05	93	HGF, MEK1(MAP2K1), p38alpha (MAPK14), PI3K cat class IA, AKT1, RelA (p65 NF-kB subunit), TRRAP, GRB2, CDC25C, JDP2, GCR-alpha, NCOA3 (pCIP/SRC3), PDE3B, PKA-cat alpha, PI3K cat class IA (p110-beta), Tcf(Lef), EGFR, ASK1 (MAP3K5), G-protein alpha-i family, Lef-1, MEK3(MAP2K3), PLC-delta, DCTN1(p150Glued), MAD2b, Beta-catenin, DDX54, ADAM-TS1, VEGF-A, PKA-reg (cAMP-dependent), PDE3, c-Raf-1, Galpha…
43	Signal transduction_Androgen receptor nuclear signaling	126	2.51125e-05	9.22739e-05	2.51125e-05	9.22739e-05	60	p38alpha (MAPK14), CTDSP2 (SCP2), SRA1, NCOA4 (ARA70), GAK, NCOA3 (pCIP/SRC3), HIP1, U5-102 kDa, SMRT, PIAS4, Ebp1, DAXX, APPBP2, AES (GRG), Beta-catenin, p90RSK2(RPS6KA3), TGIF, PR65-alpha, Pin1, LSD1, PP2A cat (alpha), p21, NCOA2 (GRIP1/TIF2), Arip4, PIAS3, RAD9, LRP16, RDH11, VIL2 (ezrin), STAT3, FKBP5, ELAVL1 (HuR), Tip110, HBOA, Ku80, Tip60, RNF4, Rnf14 (ARA54), BAF155, ADAM9, PCAF, Calretic…
44	Transcription_mRNA processing	160	4.51346e-05	0.000158574	4.51346e-05	0.000158574	72	SIAHBP1, U5-200KD, SNRPB (Sm-B), Clp1, SF3B3, ALY, RNMT, CDC2L2, SAD1 (USP39), SNRP116, GRSF1, U5-102 kDa, SFRS7 (9G8), NXF3, CSTF1, LSM1, SPF30, Prp8, CAPER, SMN1, hnRNP U, SART1, RNPS1, HYPA, CRN, RALY, U1-70K, NXF1, p54, PABP2, SRPK1, hnRNP C, SF3B1, hnRNP A2, DDX5, SFRS9, SFRS8, TCERG1 (CA150), SNRPA, CPSF1, LSm4, PRPF3, SFRS12, U5-15kD, CDC5L, PCBP-1, PRPF18, Gemin5, PRPF4, hnRNP F, SFRS1 (S…
45	Transcription_Chromatin modification	128	4.51634e-05	0.000158574	4.51634e-05	0.000158574	60	BAF250A, TLK2, TRRAP, SETDB1, PML, STARING, Histone H2B, BRG1, HMG20B, GCN5, MRGBP, BAZ2A, PAF65A, HDAC4, HDAC7, HDAC3, HDAC6, HDAC5, HP1 beta, LSD1, Sirtuin2, RERE, MTA2, Histone H2, Menin, HBOA, Tip60, BAZ1B, CARM1, BAF155, DMAP1, MRG15, M33, Histone deacetylase class II, SAP18, PCAF, Mi-2 beta, CBX8, Sirtuin7, MYST1, RING1, SDS3, SUZ12, HDAC8, HMGI/Y, N-CoR, DNMT1, TBLR1 (DC42), SET8, SMARCA5,…
46	Proliferation_Negative regulation of cell proliferation	184	7.62823e-05	0.000262013	7.62823e-05	0.000262013	80	MDM4, MEK1(MAP2K1), Hrs, Tuberin, JAK2, TGF-beta 1, IGFBP7, gp130, OSM receptor, PI3K cat class IA, B-Raf, GRB2, CNOT7, PKR, VHL, ETS1, TGF-beta receptor type II, G-protein alpha-i family, TRAF6, MAD4, WISP2, TOLLIP, ERK1/2, ADAM-TS1, TGF-beta, Calgizzarin, c-Raf-1, SOS, CREG1, OSMR, IFN-alpha/beta receptor, SOS1, p21, IBP4, MNT, IFN-beta, APEG1, ING5, Securin, PAX6, Cullin 1, COX-2 (PTGS2), GDF1…
47	Development_Hedgehog signaling	254	7.91047e-05	0.000264968	7.91047e-05	0.000264968	105	MEK1(MAP2K1), HOXA13, NAB2, G-protein alpha-12 family, FOXC1/2, AKT1, SPOP, BMP receptor 2, GRB2, Sin3A, ROR-alpha, E2A, FZD6, PKA-cat alpha, PI3K cat class IA (p110-beta), ITGB3, BMP4, MLK2(MAP3K10), G-protein alpha-i family, RIPK3, Lef-1, beta-TrCP, FOXM1, ALK-2, MSX1, Casein kinase I epsilon, Beta-catenin, VEGF-A, PKA-reg (cAMP-dependent), c-Raf-1, GLI-3R, G-protein alpha-i3, Adenylate cyclase…
48	Cytoskeleton_Actin filaments	176	8.04965e-05	0.000264968	8.04965e-05	0.000264968	77	Ankyrin 1, Plectin 1, Annexin VI, Formin, Alpha-actinin 4, Drebrin, Band 4.1-like protein 2, EPB41, Pacsin, CAPZ beta, GRB2, CD44, Myosin I, TRIPs, BIN3, Myosin Va, Troponin I, slow skeletal, ARPC4, Filamin C, ERK1/2, Protein kinase G, KPTN, SPTBN(spectrin1-4), KLEIP, Alpha-actinin, CRK, BPAG1, PAK1, LIMK1, ARPC1, MyHC, Myosin IXb, Paxillin, Rac1, MRCK, VIL2 (ezrin), MYH9, Talin, TAO2, CIP4, LATS…
49	Translation_Translation initiation	171	8.98694e-05	0.000289783	8.98694e-05	0.000289783	75	Casein kinase II, alpha chains, Casein kinase II, beta chain (Phosvitin), RACK1, RPS12, RPL13A, Casein kinase I delta, eIF6 (ITGB4BP), eIF2B5, eIF2AK3, PKR, eIF3S4, eIF2B1, Nop14, RPL35, Staufen, DYRK1a, eIF4E, eIF2B4, Casein kinase I epsilon, RP40, eIF4B, eIF4H, RPS15, RPL8, eIF3S7, eIF3S10, eIF4A1, eIF4G1/3, RPL36, RPS24, eIF4G1, Casein kinase II, alpha' chain (CSNK2A2), eIF5A, RPL4, eIF1A, RPL…
50	Proliferation_Lymphocyte proliferation	209	0.000138134	0.000436505	0.000138134	0.000436505	88	MEK1(MAP2K1), p38alpha (MAPK14), STAT5A, TNF-R2, JAK2, PI3K cat class IA, AKT1, Calcineurin A (catalytic), UBPY, Cyclin D3, GRB2, APRIL(TNFSF13), TRAF3, c-Cbl, IL10RB, PI3K cat class IA (p110-beta), Tyk2, PKC-delta, TRAF2, MEK3(MAP2K3), IMD2, ERK1/2, IFNAR2, BST2, c-Raf-1, IKK (cat), TRADD, SOS, IFN-alpha/beta receptor, IL4RA, SOS1, p21, CD137(TNFRSF9), MKK7 (MAP2K7), TEC, JNK1(MAPK8), JAK3, IL-1…
